# Supplementary material for: Circulating microRNA profiles of Ebola virus infection
Source: Sci Rep. 2016 Apr 21;6:24496. doi: 10.1038/srep24496 (PMC4838880; doi:10.1038/srep24496)
Supplement: Supplementary Table S2 [file srep24496-s2.xls]

## Sheet: Sheet1
Supplmentary Table S2. Relative expression values of significant miRNAs in IM-challenged NHPs. Significant miRNAs were selected using two-step regression. Values were globally normalized to the mean of each PCR plate and log2 transformed.
	Abundance relative to baseline	NHP IM1 Day -6	NHP IM2 Day -6	NHP IM3 Day -6	NHP IM4 Day -6	NHP IM5 Day -6	NHP IM6 Day -6	NHP IM1 Day 0	NHP IM2 Day 0	NHP IM3 Day 0	NHP IM4 Day 0	NHP IM5 Day 0	NHP IM6 Day 0	NHP IM1 Day 3	NHP IM2 Day 3	NHP IM3 Day 3	NHP IM4 Day 3	NHP IM5 Day 3	NHP IM6 Day 3	NHP IM1 Day 6	NHP IM2 Day 6	NHP IM3 Day 6	NHP IM4 Day 6	NHP IM5 Day 6	NHP IM6 Day 6	NHP IM4 Day 7	NHP IM5 Day 9	NHP IM1 Day 10	NHP IM2 Day 10	NHP IM6 Day 10	NHP IM1 Day 14	NHP IM1 Day 17
hsa-miR-1227-3p	Increased	-13.0416	-13.0416	-13.0416	-13.0416	-13.0416	-13.0416	-13.0416	-13.0416	-13.0416	-13.0416	-13.0416	-13.0416	-13.0416	-13.0416	-13.0416	-13.0416	-13.0416	-13.0416	-13.0416	-13.0416	-13.0416	-13.0416	-13.0416	-13.0416	-9.18183	-10.1827	-9.14072	-12.0416	-7.1691	-13.0416	-13.0416
hsa-miR-1247-5p	Increased	-5.93047	-3.87366	-7.33072	-4.4557	-5.36527	-5.62133	-7.33072	-7.33072	-7.33072	-6.19194	-7.33072	-7.33072	-7.33072	-7.33072	-7.33072	-7.33072	-7.33072	-4.59165	-7.33072	-5.42756	-2.8662	-0.118495	-4.04677	-1.29953	-0.201828	-0.082724	-6.33072	0.108351	-2.2591	-2.78799	-1.95208
hsa-miR-125b-2-3p	Increased	-7.85789	-6.72366	-7.85789	-7.85789	-7.85789	-7.85789	-7.85789	-7.85789	-7.85789	-7.85789	-4.19982	-5.05659	-4.77161	-7.85789	-6.85789	-7.85789	-5.91907	-7.85789	-7.85789	-5.86756	-4.3562	-3.10849	-4.54677	-3.94953	-3.66183	-2.46272	-3.88072	-3.50165	-3.7591	-4.45799	-7.85789
hsa-miR-1260a	Increased	-2.04047	-3.45366	-2.23903	-1.8757	-2.02527	-2.86133	-2.28663	-3.50559	-2.44473	-1.97194	-2.70982	-1.85659	-1.95161	-1.76577	-2.55789	-1.31559	-2.12907	-1.11165	-1.68728	-2.30756	-2.5262	-0.988495	-2.18677	-1.93953	-1.32183	-1.00272	-4.00072	-0.931649	0.770896	-0.557993	0.767921
hsa-miR-144-3p	Decreased	2.06287	2.28634	1.30097	1.0443	1.32473	2.18201	0.830036	1.47441	0.875269	1.48806	0.253513	0.396738	2.06839	0.770896	1.72545	1.01441	1.70427	0.941685	1.44939	0.775771	-0.499534	-0.208495	0.993226	-0.622867	-1.29183	0.840609	-3.09405	-3.53832	-2.41244	-0.764659	-0.948746
hsa-miR-146a-5p	Increased	-2.93713	-2.57366	-2.04903	-1.9257	-2.67527	-2.14799	-2.33996	-3.59559	-3.13473	-3.74194	-2.35649	-0.843262	-0.541613	-0.609104	-2.88455	-3.13559	-2.77573	-0.928315	-0.580609	-0.564229	0.900466	2.72151	0.503226	0.857133	1.59817	0.0506093	2.09595	2.00168	2.27756	0.105341	1.39125
hsa-miR-15b-3p	Decreased	-1.75047	-0.543656	-1.63903	-2.3857	-1.66527	-0.671326	-0.966631	-0.305591	-1.28473	-1.76194	-1.34982	-1.06659	-1.39161	-1.11577	-1.82789	-1.86559	-1.66907	-1.46165	-2.28728	-2.56756	-3.3162	-1.89849	-2.30677	-3.85953	-3.52183	-3.37272	-9.82072	-3.89165	-2.4991	-2.39799	-1.28208
hsa-miR-188-5p	Increased	-5.08713	-6.09366	-5.99903	-5.1557	-5.10527	-8.33559	-8.33559	-7.33559	-8.33559	-6.43194	-8.33559	-8.33559	-3.72161	-8.33559	-5.93455	-8.33559	-8.33559	-8.33559	-5.37061	-3.04423	-1.86953	-5.13849	-4.47677	-1.97287	-3.50183	-5.07939	-3.67405	-4.06832	-5.39244	-5.11466	-5.46875
hsa-miR-18b-5p	Decreased	-1.46713	-2.06366	-2.31903	-1.5557	-0.845269	-0.637993	-0.379964	-0.225591	-0.904731	-0.941935	-1.08649	-0.703262	-1.81161	-4.5691	-2.89455	-1.54559	-2.02573	-3.41832	-2.65061	-2.11423	-3.75953	-4.23849	-2.62677	-3.01287	-4.15183	-3.42939	-3.15405	-3.99832	-3.88244	-2.22466	-2.16875
hsa-miR-190b	Increased	-9.96072	-9.96072	-9.96072	-9.96072	-9.96072	-9.96072	-9.96072	-9.96072	-9.96072	-9.96072	-9.96072	-9.96072	-9.96072	-9.96072	-9.96072	-9.96072	-9.96072	-9.96072	-9.96072	-7.05756	-5.7662	-5.25849	-6.38677	-6.09953	-6.49183	-7.12272	-8.96072	-6.76165	-5.0091	-9.96072	-5.99208
hsa-miR-192-3p	Increased	-8.34366	-7.34366	-8.34366	-8.34366	-8.34366	-8.34366	-8.34366	-8.34366	-8.34366	-8.34366	-8.34366	-8.34366	-8.34366	-8.34366	-8.34366	-8.34366	-8.34366	-8.34366	-8.34366	-8.34366	-6.5462	-4.38849	-6.65677	-4.38953	-4.44183	-3.55272	-8.34366	-7.26165	-8.34366	-8.34366	-8.34366
hsa-miR-193a-3p	Increased	-5.33713	-5.96366	-8.10466	-8.10466	-8.10466	-8.10466	-8.10466	-8.10466	-8.10466	-8.10466	-8.10466	-8.10466	-6.47161	-5.9591	-6.40455	-8.10466	-6.10573	-8.10466	-5.28061	-6.57423	-5.30953	-1.15849	-4.69677	-4.61287	-2.20183	-0.789391	-6.20405	-4.66832	-5.42244	-7.10466	-5.51875
hsa-miR-193a-5p	Increased	-5.60713	-5.05366	-4.92903	-7.65423	-7.65423	-7.65423	-6.42996	-5.66559	-5.79473	-5.22194	-5.47649	-4.92326	-7.65423	-5.4091	-5.12455	-7.65423	-6.26573	-4.87832	-5.22061	-6.65423	-5.53953	-2.63849	-4.87677	-3.77287	-3.23183	-1.35939	-3.88405	-2.40832	-2.73244	-5.13466	-4.84875
hsa-miR-20a-5p	Decreased	2.62287	3.34634	2.31097	1.7243	2.19473	3.65201	2.77004	3.81441	3.16527	2.88806	2.40351	2.61674	2.32839	0.540896	2.58545	2.18441	2.75427	1.28168	1.67939	2.31577	1.36047	0.0815054	1.24323	1.50713	0.368172	0.560609	1.02595	0.381685	-0.0624373	2.03534	1.04125
hsa-miR-212-3p	Increased	-7.91677	-7.91677	-7.91677	-7.91677	-7.91677	-7.91677	-7.91677	-6.83559	-7.91677	-7.91677	-7.91677	-7.91677	-7.91677	-7.91677	-7.91677	-7.91677	-7.91677	-7.91677	-7.91677	-7.91677	-4.53953	-4.53849	-6.91677	-5.50287	-5.65183	-6.10939	-5.63405	-5.36832	-6.11244	-4.90466	-6.19875
hsa-miR-21-3p	Increased	-5.68713	-8.06366	-9.06366	-9.06366	-9.06366	-9.06366	-9.06366	-9.06366	-9.06366	-9.06366	-6.93649	-9.06366	-4.77161	-9.06366	-9.06366	-9.06366	-6.46573	-9.06366	-9.06366	-4.52423	-3.02953	-1.68849	-3.38677	-3.51287	-2.55183	-2.18939	-4.23405	-4.46832	-3.43244	-5.85466	-3.99875
hsa-miR-21-5p	Increased	3.09287	2.71634	2.47097	3.6843	3.59473	2.98201	3.66004	4.13441	3.23527	3.52806	3.81351	3.70674	4.88839	3.4009	3.42545	3.46441	3.77427	3.40168	3.09939	5.71577	6.88047	6.39151	5.97323	6.76713	5.86817	6.34061	6.98595	6.05168	7.11756	6.34534	5.24125
hsa-miR-222-3p	Increased	0.602867	0.266344	1.33097	1.5343	-0.175269	0.182007	1.92004	0.534409	0.465269	0.498065	0.883513	1.25674	2.13839	1.6609	0.825448	0.724409	0.604265	1.62168	1.74939	1.92577	3.14047	4.88151	2.88323	3.08713	3.46817	3.60061	4.16595	3.95168	5.09756	3.53534	3.65125
hsa-miR-22-3p	Increased	1.02287	1.73634	1.91097	1.3743	0.144731	0.562007	-0.359964	-1.56559	-1.42473	0.188065	-0.476487	-1.48326	2.04839	1.8809	1.10545	0.644409	0.924265	1.59168	2.04939	0.985771	3.33047	5.24151	2.89323	2.98713	4.39817	5.82061	2.20595	2.68168	2.53756	0.845341	2.79125
hsa-miR-23b-3p	Decreased	2.06287	0.806344	0.890968	1.6843	2.87473	1.67201	1.44004	2.06441	1.72527	2.09806	1.86351	1.69674	0.848387	0.580896	1.79545	2.23441	1.87427	0.751685	0.809391	1.92577	1.60047	-0.858495	0.0932258	1.49713	-0.251828	-1.65939	0.37595	0.371685	-0.762437	0.915341	-0.658746
hsa-miR-28-3p	Increased	-3.04047	-4.02366	-3.07903	-3.5857	-2.48527	-2.78133	-2.22663	-4.56559	-3.92473	-3.29194	-3.39982	-4.33659	-2.43161	-2.48577	-3.00789	-5.50559	-4.75907	-3.99165	-1.87728	-2.66756	-3.1262	-3.69849	-3.58677	-2.94953	-2.98183	-2.90272	-9.16072	-2.33165	-2.5491	-2.37799	-3.54208
hsa-miR-29a-3p	Increased	0.382867	0.826344	0.750968	0.504301	-1.01527	-0.427993	-0.199964	-0.555591	-0.574731	-0.871935	-1.33649	-0.263262	0.858387	1.4709	0.665448	0.164409	-0.425735	0.981685	0.919391	1.07577	1.83047	4.36151	1.53323	1.82713	3.66817	3.59061	3.35595	3.59168	4.04756	1.58534	2.32125
hsa-miR-29b-2-5p	Increased	-9.99405	-7.11366	-9.99405	-9.99405	-9.99405	-9.99405	-9.99405	-9.99405	-9.99405	-9.99405	-9.99405	-9.99405	-9.99405	-9.99405	-9.99405	-9.99405	-9.99405	-9.99405	-9.99405	-6.27423	-6.02953	-7.63849	-7.41677	-5.49287	-6.28183	-7.87939	-8.99405	-8.35832	-7.86244	-9.99405	-9.99405
hsa-miR-29b-3p	Increased	-1.69713	-0.863656	-2.10903	-1.4357	-1.84527	-1.28799	-3.53996	-2.62559	-2.90473	-1.70194	-4.50649	-2.81326	-1.06161	-1.4791	-1.28455	-1.86559	-1.71573	-1.54832	-2.12061	-0.00422939	0.260466	-0.608495	-0.546774	0.247133	-0.781828	-0.799391	-2.81405	-2.08832	-2.88244	-2.22466	-2.42875
hsa-miR-29c-3p	Increased	0.342867	1.09634	0.680968	0.684301	0.0747312	0.372007	-0.649964	-0.475591	-0.524731	0.138065	-1.09649	-0.643262	1.14839	1.5409	0.905448	0.454409	0.184265	0.931685	1.02939	1.92577	2.55047	3.77151	2.00323	2.55713	3.64817	3.08061	2.74595	2.82168	2.72756	0.845341	1.58125
hsa-miR-301a-3p	Decreased	-1.89713	-3.30366	-2.36903	-3.4457	-0.975269	-2.00799	-2.84996	-1.03559	-3.02473	-2.34194	-2.10649	-1.70326	-1.74161	-2.3491	-3.36455	-1.96559	-2.13573	-2.02832	-2.06061	-1.54423	-4.06953	-6.17849	-3.17677	-3.31287	-5.29183	-5.86939	-5.18405	-6.46832	-6.18244	-3.40466	-7.46832
hsa-miR-320a	Increased	1.40287	1.49634	1.20097	-0.0456989	1.52473	1.09201	0.530036	1.75441	1.24527	1.24806	0.613513	0.456738	0.998387	1.4609	1.20545	1.25441	1.53427	-0.358315	0.599391	1.33577	2.06047	1.86151	1.05323	2.02713	3.73817	3.29061	3.95595	4.01168	3.94756	3.04534	1.25125
hsa-miR-320b	Increased	-0.380466	0.296344	0.810968	0.474301	-0.345269	0.118674	0.313369	0.514409	0.195269	0.398065	0.830179	0.453405	-0.661613	1.11423	0.442115	0.364409	0.450932	0.868351	0.122724	0.0424373	1.2838	3.65151	1.40323	0.980466	3.60817	3.97728	4.65928	3.58835	4.4109	2.16201	3.39792
hsa-miR-320c	Increased	-1.66047	-1.21366	-0.379032	-1.3757	-1.56527	-1.94133	-1.05663	-1.37559	-1.38473	-1.44194	-1.64982	-1.50659	-2.47161	-1.11577	-1.04789	-2.23559	-1.02907	-1.48165	-1.88728	-1.32756	-0.326201	2.43151	-0.326774	-0.0595341	2.13817	2.34728	2.48928	2.22835	2.9409	0.222007	1.44792
hsa-miR-320d	Increased	-2.92047	-2.13366	-1.46903	-2.4257	-2.61527	-2.43133	-3.20663	-1.92559	-3.25473	-2.80194	-3.15982	-3.08659	-3.51161	-1.56577	-2.38789	-2.65559	-2.20907	-2.21165	-2.37728	-1.90756	-0.896201	1.36151	-1.06677	-1.24953	1.28817	1.49728	2.02928	1.09835	1.9209	-0.717993	0.517921
hsa-miR-33b-3p	Increased	-11.4185	-11.4185	-11.4185	-11.4185	-11.4185	-11.4185	-11.4185	-11.4185	-11.4185	-11.4185	-11.4185	-11.4185	-11.4185	-11.4185	-11.4185	-11.4185	-11.4185	-11.4185	-11.4185	-11.4185	-11.4185	-10.4185	-11.4185	-7.36953	-9.73183	-9.95272	-7.08072	-9.41165	-11.4185	-5.77799	-11.4185
hsa-miR-376c-3p	Decreased	-1.00713	-2.02366	-2.61903	-1.6357	0.154731	-1.32799	-1.51996	-0.865591	-1.61473	-0.0519355	-0.486487	-1.27326	-1.90161	-2.7891	-2.40455	-1.40559	-1.51573	-2.52832	-2.18061	-1.82423	-2.62953	-2.98849	-2.69677	-2.64287	-2.51183	-4.12939	-2.94405	-1.49832	-3.28244	-1.98466	-5.56875
hsa-miR-484	Increased	-2.56713	-1.25366	-0.529032	-1.2657	-2.21527	-1.62799	0.170036	-2.36559	-1.61473	-1.55194	-0.186487	-0.513262	-0.781613	-0.459104	-1.51455	-2.50559	-0.805735	-0.648315	-0.180609	-1.36423	-0.579534	2.05151	0.283226	0.127133	1.04817	1.99061	0.37595	1.06168	1.86756	-0.434659	1.56125
hsa-miR-532-3p	Increased	-2.86047	-2.98366	-2.44903	-2.7657	-1.96527	-3.29133	-3.79663	-2.54559	-4.99473	-2.68194	-1.89982	-3.71659	-0.491613	-2.11577	-2.62789	-3.27559	-2.28907	-3.10165	-2.40728	-1.68756	-0.426201	-1.85849	-2.28677	-0.949534	-1.08183	-1.78272	-6.49072	-0.911649	-0.879104	-2.08799	-2.24208
hsa-miR-548c-5p	Decreased	-5.29047	-7.18366	-4.95903	-4.0157	-3.46527	-5.11133	-4.41663	-7.44559	-5.13473	-6.45194	-5.94982	-3.54659	-4.56161	-5.33577	-4.96789	-5.72559	-4.30907	-4.54165	-4.39728	-6.15756	-8.4962	-8.31849	-7.71677	-7.27953	-10.0418	-8.20272	-11.5816	-10.5816	-6.3291	-6.88799	-5.68208
hsa-miR-566	Increased	-12.3916	-12.3916	-12.3916	-12.3916	-12.3916	-12.3916	-12.3916	-12.3916	-12.3916	-12.3916	-12.3916	-12.3916	-12.3916	-12.3916	-12.3916	-12.3916	-12.3916	-12.3916	-12.3916	-12.3916	-7.7662	-12.3916	-12.3916	-12.3916	-9.21183	-8.77272	-12.3916	-11.3916	-12.3916	-12.3916	-12.3916
hsa-miR-652-3p	Decreased	-1.01713	-1.00366	-0.849032	-0.725699	-0.415269	-0.687993	-0.739964	-1.40559	-2.17473	-0.701935	-1.63649	-1.83326	0.0883871	-0.539104	-1.18455	-1.25559	-0.965735	-0.618315	-0.620609	-0.934229	-2.47953	-1.81849	-1.47677	-2.43287	-2.28183	-1.82939	-3.14405	-3.10832	-2.63244	-2.15466	-1.36875
hsa-miR-660-5p	Increased	-1.65713	-1.70366	-0.999032	-1.8157	-1.46527	-1.53799	-2.31996	-0.955591	-0.954731	-1.08194	-1.66649	-0.993262	0.228387	-0.329104	-1.11455	-0.545591	-1.50573	-0.938315	-1.74061	0.465771	1.67047	0.931505	-0.116774	0.527133	0.698172	0.170609	-0.00405018	0.791685	0.297563	-0.404659	-0.478746
hsa-miR-661	Increased	-12.2316	-12.2316	-12.2316	-12.2316	-12.2316	-12.2316	-12.2316	-12.2316	-12.2316	-12.2316	-12.2316	-12.2316	-12.2316	-12.2316	-12.2316	-12.2316	-12.2316	-12.2316	-12.2316	-12.2316	-9.5062	-12.2316	-12.2316	-12.2316	-8.94183	-12.2316	-12.2316	-11.2316	-7.6191	-7.75799	-12.2316
hsa-miR-708-3p	Increased	-12.1518	-12.1518	-12.1518	-12.1518	-12.1518	-12.1518	-12.1518	-12.1518	-12.1518	-12.1518	-12.1518	-12.1518	-12.1518	-12.1518	-12.1518	-12.1518	-12.1518	-12.1518	-12.1518	-12.1518	-12.1518	-10.2585	-12.1518	-12.1518	-11.1518	-9.77272	-12.1518	-12.1518	-8.6091	-7.60799	-12.1518
hsa-miR-877-5p	Increased	-5.30713	-5.59366	-6.59366	-6.59366	-6.59366	-6.59366	-5.42996	-6.59366	-5.45473	-6.59366	-5.12649	-6.59366	-3.73161	-6.59366	-4.77455	-3.58559	-4.81573	-6.59366	-6.59366	-3.77423	-3.87953	-2.86849	-3.57677	-2.84287	-2.49183	-2.98939	-3.09405	-1.98832	-2.37244	-2.93466	-6.59366
