# Supplementary material for: Circulating microRNA profiles of Ebola virus infection
Source: Sci Rep. 2016 Apr 21;6:24496. doi: 10.1038/srep24496 (PMC4838880; doi:10.1038/srep24496)
Supplement: Supplementary Table S3 [file srep24496-s3.xls]

## Sheet: Sheet1
Supplementary Table S3. Relative expression values of significant miRNAs in aerosol-challenged NHPs. Significant miRNAs were selected using two-step regression. Values were globally normalized to the mean of each PCR plate and log2 transformed.
	Abundance relative to baseline	NHP A1 Day -7	NHP A2 Day -7	NHP A3 Day -7	NHP A4 Day -7	NHP A5 Day -7	NHP A6 Day -7	NHP A1 Day 0	NHP A2 Day 0	NHP A3 Day 0	NHP A4 Day 0	NHP A5 Day 0	NHP A6 Day 0	NHP A1 Day 3	NHP A2 Day 3	NHP A3 Day 3	NHP A4 Day 3	NHP A5 Day 3	NHP A6 Day 3	NHP A1 Day 6	NHP A2 Day 6	NHP A3 Day 6	NHP A4 Day 6	NHP A5 Day 6	NHP A6 Day 6	NHP A3 Day 7	NHP A4 Day 7	NHP A5 Day 8	NHP A6 Day 8
hsa-miR-1	Decreased	-1.66621	-1.09155	3.4201	2.261	2.04057	1.05059	-0.390532	0.173548	3.41626	-4.49099	0.954	-1.44832	0.730401	0.384143	2.4275	-1.37414	1.25467	1.9726	-3.57729	-4.24874	-1.40795	-1.8556	-4.25826	1.62119	-2.93257	-6.37395	-7.75729	-7.94607
hsa-miR-100-5p	Increased	-1.96955	-2.22155	-2.36324	-3.779	-2.18276	-1.80275	-3.17942	-2.64312	-0.920405	-4.19099	-2.216	-1.76165	-2.95293	-2.18252	-1.85583	-2.92748	-2.06533	-1.57407	-1.99729	-2.1454	-3.73129	-2.1156	0.801738	-2.43214	0.327429	0.0527143	0.859381	0.663929
hsa-miR-106a-5p	Decreased	3.76045	4.45845	3.8201	3.40767	3.54724	3.25059	3.78613	3.98688	3.9396	2.91123	4.274	3.31835	4.04707	3.60748	3.10083	4.30919	3.08467	3.39593	2.39271	2.78793	1.53871	2.05774	2.3384	2.11786	1.31076	1.51271	1.21271	1.25393
hsa-miR-106b-3p	Decreased	-5.26844	-4.40155	-5.37768	-4.42788	-6.08998	-5.61275	-4.51498	-4.31756	-5.44818	-4.06432	-4.85378	-3.73721	-5.19627	-4.41919	-5.63361	-4.12581	-5.23867	-4.17407	-7.55173	-5.59874	-5.73684	-6.47893	-6.78048	-7.11992	-7.55368	-6.79395	-7.11173	-7.3194
hsa-miR-106b-5p	Decreased	2.42712	3.23179	2.15676	2.44767	2.30057	2.02392	2.4228	2.67355	2.2596	2.12123	2.64733	2.16835	2.74707	2.51081	1.78417	2.91919	2.218	2.56926	1.33271	2.15126	1.22871	1.53774	1.2384	1.39786	-0.0225714	0.259381	0.029381	-0.106071
hsa-miR-10a-3p	Increased	-12.4827	-12.4827	-12.4827	-12.4827	-12.4827	-12.4827	-12.4827	-12.4827	-12.4827	-12.4827	-12.4827	-12.4827	-12.4827	-12.4827	-12.4827	-12.4827	-12.4827	-12.4827	-10.1595	-9.64652	-12.4827	-12.4827	-11.4827	-9.91881	-11.047	-11.274	-9.8284	-10.7438
hsa-miR-10b-5p	Decreased	-0.676214	-1.31488	-1.35324	-1.31566	-1.1761	0.267254	-1.8772	-1.36979	-1.80707	-0.565433	-1.78267	-2.02165	-2.73627	-1.21586	-1.11583	-2.07414	-1.33533	-1.65407	-2.22062	-2.2254	-1.92795	-2.3656	-2.9916	-2.71214	-1.69924	-1.26729	-0.363952	-1.2994
hsa-miR-1205	Increased	-12.4327	-12.4327	-12.4327	-12.4327	-12.4327	-12.4327	-12.4327	-12.4327	-12.4327	-12.4327	-12.4327	-12.4327	-12.4327	-12.4327	-12.4327	-12.4327	-12.4327	-12.4327	-11.2962	-12.4327	-12.4327	-12.4327	-11.4327	-12.4327	-11.257	-8.68062	-12.4327	-10.8238
hsa-miR-1207-5p	Increased	-10.1935	-8.5371	-10.1935	-10.1935	-6.71498	-10.1935	-10.1935	-10.1935	-10.1935	-10.1935	-10.1935	-10.1935	-6.17404	-10.1935	-10.1935	-10.1935	-10.1935	-10.1935	-6.4984	-5.94874	-9.19351	-7.88893	-6.43715	-8.43992	-5.05368	-6.74729	-5.49506	-4.3694
hsa-miR-122-3p	Increased	-4.64177	-8.61351	-8.61351	-8.61351	-7.02165	-8.61351	-8.61351	-8.61351	-8.61351	-8.61351	-8.61351	-8.61351	-8.61351	-8.61351	-8.61351	-8.61351	-5.50644	-8.61351	-5.32173	-6.0254	-7.61351	-5.78226	-1.69382	-6.14659	-5.62702	-4.05395	-2.61506	-5.02607
hsa-miR-1224-3p	Increased	-12.0056	-12.0056	-12.0056	-12.0056	-12.0056	-12.0056	-12.0056	-12.0056	-12.0056	-12.0056	-12.0056	-12.0056	-12.0056	-12.0056	-12.0056	-4.80081	-12.0056	-12.0056	-9.15284	-8.8054	-6.44684	-6.5656	-7.60382	-7.10325	-12.0056	-11.0056	-10.8551	-10.0388
hsa-miR-122-5p	Increased	3.03379	1.87845	1.4201	1.27434	1.2939	2.55392	1.66613	0.0102143	0.726262	1.72457	0.854	0.428345	0.627067	-1.25252	-1.09917	1.66586	1.49467	0.819262	5.21938	4.87793	2.88538	5.76774	7.60174	4.43119	4.6541	6.55271	5.08938	5.15726
hsa-miR-1227-3p	Increased	-12.426	-12.426	-12.426	-12.426	-12.426	-12.426	-12.426	-12.426	-12.426	-12.426	-12.426	-12.426	-12.426	-12.426	-12.426	-12.426	-12.426	-12.426	-12.426	-12.426	-12.426	-12.426	-11.426	-12.426	-10.4326	-12.426	-10.2284	-10.3088
hsa-miR-1247-5p	Increased	-8.86419	-7.51877	-8.86419	-5.05122	-6.14054	-8.86419	-8.86419	-7.47812	-6.59152	-8.86419	-7.52711	-5.80721	-6.16404	-7.86419	-4.77917	-8.86419	-8.86419	-8.86419	-3.40173	-3.4154	-6.20017	-3.71893	-0.607151	-4.82992	-1.45702	-1.50729	-1.0684	-2.01274
hsa-miR-1249	Decreased	-6.06677	-7.26155	-5.9499	-5.49288	-6.09387	-4.86386	-4.97609	-6.5509	-6.05818	-5.00765	-6.10044	-4.63388	-5.29293	-7.64752	-4.71583	-5.54414	-4.29867	-4.44074	-7.96506	-8.23207	-6.06684	-7.5956	-7.47715	-7.23659	-9.98368	-10.909	-9.59506	-9.55607
hsa-miR-125a-5p	Increased	-0.879548	-1.64488	-1.13324	-1.349	-0.992762	-0.962746	-1.5372	-0.849786	-1.0804	-0.648766	-0.989333	-1.29832	-1.4296	-0.46919	-0.409167	-2.17081	-0.812	-1.69407	-0.457286	-0.695405	-0.654619	-1.1256	-1.55826	-1.17214	-0.685905	-0.270619	0.732714	0.577262
hsa-miR-125b-1-3p	Increased	-11.1744	-11.1744	-11.1744	-11.1744	-11.1744	-11.1744	-11.1744	-11.1744	-11.1744	-11.1744	-11.1744	-11.1744	-11.1744	-7.20086	-11.1744	-11.1744	-11.1744	-11.1744	-9.67451	-8.81485	-9.10017	-9.17448	-10.1744	-11.1744	-9.67257	-9.48729	-8.81173	-9.28274
hsa-miR-1260a	Increased	-2.76844	-3.91821	-3.86435	-2.419	-3.47721	-3.02386	-2.98498	-3.77756	-4.17485	-2.3921	-4.61378	-2.91721	-3.1496	-3.88586	-3.47694	-3.99748	-3.25533	-3.37852	-2.1784	-1.33874	-1.78684	-2.11893	-2.36382	-2.42325	-1.23702	-0.880619	-0.538397	-0.399405
hsa-miR-126-3p	Increased	3.04045	2.74845	3.20343	3.63767	2.84057	3.56059	3.76947	3.04688	3.2796	3.93123	2.654	3.97501	3.0204	3.09748	3.95083	3.75252	3.74133	3.50593	4.39938	4.08793	4.29205	3.9344	3.15507	3.58786	4.17743	4.82271	4.48605	4.2106
hsa-miR-129-2-3p	Increased	-12.934	-12.934	-12.934	-12.934	-12.934	-12.934	-12.934	-12.934	-12.934	-12.934	-12.934	-12.934	-12.934	-12.934	-12.934	-12.934	-12.934	-12.934	-10.6045	-12.934	-12.934	-6.4256	-10.6794	-8.81881	-10.3259	-11.934	-9.60395	-12.934
hsa-miR-129-5p	Increased	-11.8027	-11.8027	-11.8027	-11.8027	-11.8027	-11.8027	-11.8027	-11.8027	-11.8027	-11.8027	-11.8027	-11.8027	-11.8027	-11.8027	-11.8027	-11.8027	-11.8027	-11.8027	-11.8027	-8.23985	-11.8027	-8.53115	-10.8027	-8.45881	-10.0359	-11.8027	-10.1401	-9.15052
hsa-miR-130b-3p	Increased	-4.57288	-5.28155	-4.8399	-3.37955	-5.1661	-3.82775	-4.59109	-4.61645	-5.7704	-4.45543	-5.21267	-4.09165	-4.81627	-5.27252	-4.29917	-4.96414	-5.622	-4.74907	-3.80729	-4.2854	-3.72462	-4.39226	-2.86826	-3.66214	-2.1059	-2.98729	-2.58395	-2.5994
hsa-miR-132-3p	Increased	-3.84955	-3.88155	-4.29324	-3.34122	-3.96276	-3.16608	-4.25442	-4.31312	-3.48818	-3.17265	-4.196	-2.79888	-3.72071	-3.65586	-3.84583	-4.64748	-4.07533	-3.6874	-1.18395	-1.5254	0.305381	-0.618929	-0.0449286	0.27119	-1.49257	-0.587286	-0.600619	-0.162738
hsa-miR-132-5p	Increased	-9.96506	-9.96506	-9.96506	-9.96506	-9.96506	-9.96506	-9.96506	-9.96506	-9.96506	-9.96506	-9.96506	-9.96506	-9.96506	-9.96506	-9.96506	-9.96506	-9.96506	-9.96506	-8.96506	-8.94318	-7.26017	-7.92226	-7.72382	-6.74714	-8.48702	-6.56729	-7.8084	-7.35607
hsa-miR-133a	Decreased	-1.11955	1.40845	4.87343	3.78767	3.29724	1.95725	-0.547198	0.720214	4.28293	-4.02099	1.74067	-0.708321	1.4804	1.11414	3.19417	0.765857	2.10467	2.4226	-1.93062	-1.8354	-0.474619	0.351071	-1.90493	2.95786	0.290762	-4.17062	-4.42395	-4.97607
hsa-miR-133b	Decreased	-1.10288	1.02845	4.92676	3.751	3.47057	1.76059	-0.507198	0.990214	4.53293	-3.03599	1.874	-0.688321	1.40373	1.44748	3.39083	0.405857	1.95467	2.54593	-1.89062	-1.97207	-0.497952	-0.142262	-1.78493	3.29786	0.360762	-4.33062	-4.30729	-4.73274
hsa-miR-134	Decreased	-3.03288	-3.80821	-2.3799	-2.749	-3.4761	-2.24941	-2.62053	-4.88645	-3.1504	-1.6821	-4.496	-2.51165	-2.11293	-4.38586	-2.29917	-2.80081	-2.32867	-2.4674	-4.28062	-4.1954	-4.57129	-4.4756	-4.85826	-4.59881	-3.43257	-3.72395	-2.63395	-2.54274
hsa-miR-135a-5p	Decreased	-3.8251	-7.57377	-11.2101	-4.56233	-6.24665	-4.63775	-5.42109	-6.09312	-6.12985	-4.16099	-6.45267	-4.91054	-5.62738	-6.12086	-5.62583	-5.03581	-5.65867	-4.2974	-8.75451	-9.15652	-8.65351	-8.0156	-8.3716	-8.82214	-8.44257	-8.73729	-10.2101	-9.27218
hsa-miR-136-5p	Increased	-1.47621	-2.01488	-0.786571	-0.252329	-1.97276	-1.95941	-0.747198	-1.61645	-0.960405	-0.242099	-1.086	-0.534988	-0.886266	-2.00252	-0.345833	-0.127476	-0.322	-0.657405	1.02605	-0.275405	0.575381	-0.0755952	-0.858262	-0.77881	0.147429	0.569381	-0.893952	-0.172738
hsa-miR-137	Increased	-10.944	-10.944	-10.944	-10.944	-10.944	-10.944	-10.944	-10.944	-10.944	-10.944	-10.944	-10.944	-10.944	-10.944	-10.944	-10.944	-10.944	-10.944	-9.94395	-9.78652	-10.944	-9.31448	-8.1116	-10.944	-9.4459	-9.81895	-9.34729	-9.87385
hsa-miR-139-5p	Increased	-4.43344	-3.51821	-5.24824	-3.03566	-4.03943	-3.62941	-4.29275	-3.78312	-4.90374	-3.1321	-4.07933	-4.46165	-5.38571	-2.86919	-5.5475	-5.14081	-3.602	-4.62407	-1.07062	-1.13874	-0.911286	-1.08226	-1.7916	-1.71881	-1.58924	-0.713952	-1.16062	-0.796071
hsa-miR-140-5p	Decreased	-1.00288	-0.731548	-1.33324	-0.505663	-0.552762	-0.212746	-0.720532	-0.676452	-1.30374	-1.76543	-1.07267	-0.634988	-0.609599	-0.575857	-1.47583	-0.67081	-0.902	-0.510738	-1.77062	-1.60207	-0.924619	-0.992262	-1.59493	-0.782143	-2.4459	-2.31395	-2.77395	-2.1494
hsa-miR-142-5p	Decreased	1.05045	0.501786	0.266762	0.984337	1.3139	0.610587	1.23613	1.11021	0.432929	1.36457	0.684	1.01835	1.27373	1.39748	0.184167	0.925857	1.28133	0.475929	0.986048	0.774595	1.32538	1.10774	-0.0449286	0.857857	0.134095	-0.107286	-1.41395	-0.649405
hsa-miR-144-3p	Decreased	2.70712	2.56512	2.81676	1.57767	1.91724	2.15725	3.0728	2.91688	3.37626	3.28457	3.18067	2.19835	3.48373	2.63414	2.1575	2.72252	2.49133	2.7526	1.89271	1.51793	1.33871	0.464405	-0.211595	1.70119	1.1841	-0.433952	-1.72062	-1.06607
hsa-miR-145-3p	Decreased	-4.9051	-5.94155	-5.52324	-6.21122	-4.67054	-5.64608	-5.73275	-5.3609	-4.99818	-5.17432	-5.99044	-4.21721	-5.17627	-6.04252	-4.75361	-8.55207	-4.672	-5.9574	-6.05506	-7.55207	-7.03017	-7.01893	-7.42715	-6.88992	-4.89035	-5.75729	-4.1284	-4.9794
hsa-miR-146a-5p	Increased	-0.346214	-0.521548	-1.55657	-1.06566	1.44057	-0.272746	-1.76387	-0.943119	-2.0904	-0.655433	-1.54267	-0.578321	-1.7096	0.624143	-2.00917	-2.16081	-1.48867	-0.550738	1.13605	1.0046	2.87538	2.34774	1.54174	2.72786	1.50076	1.97271	2.12271	2.6506
hsa-miR-146b-5p	Increased	-3.71621	-4.63488	-4.64824	-4.82955	-2.64943	-5.53941	-4.39387	-3.65979	-3.2404	-3.92099	-4.03933	-5.55832	-5.19904	-2.95586	-4.64583	-4.81248	-4.632	-4.9524	-2.83062	-3.16874	-2.46462	-2.8856	-2.54493	-3.10881	-3.7859	-3.34062	-3.44729	-3.6394
hsa-miR-149-3p	Increased	-11.1884	-11.1884	-11.1884	-11.1884	-11.1884	-11.1884	-11.1884	-11.1884	-11.1884	-11.1884	-11.1884	-11.1884	-11.1884	-11.1884	-11.1884	-11.1884	-11.1884	-11.1884	-10.1884	-9.3654	-11.1884	-11.1884	-9.90048	-10.0155	-7.80035	-9.68729	-7.87506	-7.17607
hsa-miR-152	Increased	-1.25955	-1.21488	-1.4099	-1.849	-1.6161	-1.80608	-2.04053	-1.31312	-1.14374	-1.65765	-1.55267	-0.738321	-1.88627	-0.972524	-0.685833	-2.55081	-1.56867	-1.51074	-0.750619	-1.46874	-0.207952	-0.258929	0.398405	-0.32881	0.374095	0.142714	0.0760476	0.0572619
hsa-miR-1538	Increased	-10.9262	-10.9262	-10.9262	-10.9262	-10.9262	-10.9262	-10.9262	-10.9262	-10.9262	-5.24432	-10.9262	-10.9262	-10.9262	-10.9262	-10.9262	-10.9262	-10.9262	-10.9262	-9.5584	-7.5554	-10.9262	-9.92615	-9.38048	-10.9262	-7.62035	-8.26729	-7.4184	-7.0094
hsa-miR-155-3p	Increased	-12.546	-12.546	-12.546	-12.546	-12.546	-12.546	-12.546	-12.546	-12.546	-12.546	-12.546	-12.546	-12.546	-12.546	-12.546	-12.546	-12.546	-12.546	-11.1645	-12.546	-12.546	-12.546	-11.546	-12.546	-10.9937	-10.3606	-10.6717	-10.6038
hsa-miR-15b-3p	Decreased	-1.30177	-0.111548	-0.961016	-1.129	-1.71387	-1.98386	-1.46831	-0.87423	-1.44152	-2.11543	-0.907111	-1.46721	-1.01293	-1.52919	-2.03694	-0.807476	-2.22867	-1.44518	-3.1284	-2.61207	-3.41351	-3.5156	-4.02048	-3.28992	-3.77702	-4.11729	-4.6784	-4.69274
hsa-miR-15b-5p	Decreased	1.40379	1.16512	1.4201	0.167671	0.723905	0.467254	1.26613	1.44688	0.949595	0.324567	1.13733	-0.0216548	1.4704	1.21748	0.4675	1.28586	0.564667	0.762595	-0.433952	-0.0520714	-0.444619	-0.715595	-1.37826	-0.482143	-0.709238	-1.56395	-2.14729	-2.51607
hsa-miR-16-1-3p	Decreased	-0.776214	-2.06488	-0.366571	-1.78233	-1.33276	-0.782746	-1.10053	-2.98645	-1.6704	-0.768766	-1.646	-1.41499	-0.736266	-2.74586	-0.2625	-0.947476	-1.192	-0.637405	-3.84062	-4.0754	-3.01795	-3.84893	-4.8716	-2.64881	-4.87924	-4.24062	-5.07395	-2.97607
hsa-miR-16-2-3p	Decreased	-1.5151	-1.34155	-1.42435	-2.859	-2.06054	-1.67719	-2.37831	-1.61423	-1.46818	-2.82543	-1.10378	-2.55721	-1.92293	-2.01919	-2.74028	-2.62081	-2.67867	-1.42185	-4.61173	-3.7354	-3.93351	-5.00226	-4.39715	-3.90325	-4.80368	-5.51729	-4.57173	-4.71607
hsa-miR-16-5p	Decreased	7.78712	8.90179	8.1901	6.91434	7.53057	7.45725	7.36613	8.15355	8.0396	7.1779	8.57733	7.38835	8.0704	7.82748	7.1275	8.46586	7.01133	8.2126	6.06271	6.72793	6.02538	6.12107	5.3084	6.61786	4.9741	4.71938	4.78271	5.02393
hsa-miR-17-3p	Decreased	-4.69177	-5.16488	-5.26768	-5.79288	-5.19054	-4.72441	-5.48498	-4.6609	-5.11485	-4.10099	-4.93044	-4.88388	-4.15293	-4.06919	-6.30917	-5.76414	-4.71533	-5.84407	-5.85173	-6.21207	-6.38017	-7.0556	-5.93382	-6.55325	-6.78368	-6.88729	-8.65173	-7.57607
hsa-miR-17-5p	Decreased	-2.02288	-1.70821	-2.58657	-2.89566	-2.65943	-2.53275	-1.84387	-2.12979	-2.16707	-3.9521	-1.936	-3.37499	-1.71627	-2.43919	-3.90583	-1.45081	-2.912	-3.0774	-3.59062	-3.05207	-4.31795	-4.1456	-4.02826	-4.24214	-4.65924	-4.33062	-4.77062	-5.29607
hsa-miR-18A1-5p	Increased	-1.39621	-1.19155	-1.6799	-0.905663	-1.63943	-1.18941	-1.1072	-1.00645	-0.907071	-0.348766	-1.33267	-0.958321	-1.89627	-1.24919	-1.3925	-0.534143	-1.412	-1.6074	0.176048	0.254595	0.322048	0.441071	-0.888262	-0.0588095	0.307429	0.589381	0.469381	0.813929
hsa-miR-181b-5p	Increased	-5.77844	-5.11488	-4.84324	-5.03122	-4.9461	-5.29275	-4.0272	-3.94645	-4.31707	-4.2221	-4.80933	-4.81388	-4.76404	-3.46252	-4.80583	-5.29748	-5.78533	-4.7974	-3.60395	-3.5554	-2.99462	-3.71893	-4.38493	-3.27214	-3.3259	-3.35395	-3.25062	-3.1094
hsa-miR-187-3p	Decreased	-0.932881	-1.80488	-0.339905	-0.262329	-1.3761	-0.726079	-0.373865	-1.46645	-1.4704	-0.502099	-0.966	-0.684988	-0.622933	-2.22252	-0.605833	-0.0241429	-0.318667	-0.894071	-1.91729	-1.6754	-2.51462	-1.90226	-2.5016	-2.20881	-2.67924	-2.58729	-3.36729	-2.3894
hsa-miR-188-5p	Increased	-4.21955	-5.16488	-4.67657	-4.50122	-4.5761	-3.72941	-4.46609	-5.42312	-5.16374	-4.00265	-4.74933	-4.15888	-4.8196	-4.90252	-4.62583	-4.55581	-4.41533	-3.92407	-1.32395	-1.7054	-0.374619	-0.542262	-1.45493	-0.77881	-0.909238	-1.01395	-2.11062	-1.1494
hsa-miR-18a-5p	Decreased	0.143786	0.218452	-0.396571	-0.545663	-0.242762	-0.0894127	0.516135	0.263548	-0.0437381	-0.0787659	0.720667	-0.324988	0.533734	-0.175857	-0.569167	0.645857	-0.208667	0.0725952	-1.34729	-1.1854	-2.06462	-2.13226	-1.92493	-1.58881	-2.49924	-2.25729	-2.32729	-2.4094
hsa-miR-18b-5p	Decreased	0.623786	0.761786	-0.0499048	0.274337	0.0505714	-0.252746	0.589468	0.520214	0.309595	-0.425433	1.064	0.318345	0.933734	0.0541429	0.1275	1.12586	0.264667	0.425929	-1.23395	-0.812071	-1.75795	-1.6456	-1.67826	-1.36881	-2.28257	-2.00062	-1.86062	-1.78607
hsa-miR-190b	Increased	-8.89419	-8.89419	-8.89419	-8.89419	-7.01498	-8.89419	-8.89419	-8.89419	-6.45485	-8.89419	-8.89419	-8.89419	-6.19404	-7.89419	-8.89419	-8.89419	-8.89419	-8.89419	-6.53506	-6.33874	-3.39351	-5.48893	-4.97048	-3.33325	-6.88035	-6.38729	-4.7084	-4.6794
hsa-miR-1912	Increased	-12.8126	-12.8126	-12.8126	-12.8126	-12.8126	-12.8126	-12.8126	-12.8126	-12.8126	-12.8126	-12.8126	-12.8126	-12.8126	-12.8126	-12.8126	-12.8126	-12.8126	-12.8126	-10.9062	-9.27652	-12.8126	-12.8126	-11.0227	-12.8126	-11.8126	-10.8773	-10.6467	-12.8126
hsa-miR-1914-3p	Increased	-13.0392	-13.0392	-13.0392	-13.0392	-13.0392	-13.0392	-13.0392	-13.0392	-13.0392	-13.0392	-13.0392	-13.0392	-13.0392	-13.0392	-13.0392	-13.0392	-13.0392	-13.0392	-13.0392	-13.0392	-13.0392	-13.0392	-13.0392	-13.0392	-12.0392	-11.624	-11.2851	-10.7638
hsa-miR-1914-5p	Increased	-12.6227	-12.6227	-12.6227	-12.6227	-12.6227	-12.6227	-12.6227	-12.6227	-12.6227	-12.6227	-12.6227	-12.6227	-12.6227	-12.6227	-12.6227	-12.6227	-12.6227	-12.6227	-12.6227	-12.6227	-12.6227	-12.6227	-11.6227	-12.6227	-10.0403	-11.0956	-9.73506	-8.99274
hsa-miR-191-5p	Decreased	2.09712	2.51179	1.4901	2.27434	2.02724	1.66725	2.57613	2.44355	2.4196	2.66457	3.01067	2.02501	2.45707	2.11081	1.58417	3.04586	2.34467	2.29593	0.889381	2.24126	0.442048	1.28774	1.3684	0.777857	0.587429	0.0827143	0.886048	0.310595
hsa-miR-192-5p	Increased	0.513786	-0.318214	-0.0432381	-0.382329	-0.506095	0.937254	0.0794683	-1.01645	0.0195952	0.237901	-0.902667	-0.334988	-1.11293	-0.352524	-1.02917	-0.624143	-0.452	0.195929	2.60271	1.78793	-0.717952	2.14774	4.8884	1.09119	3.0241	3.40605	2.87271	2.0506
hsa-miR-193a-3p	Increased	-4.72177	-5.79488	-9.06267	-5.08955	-6.17276	-4.78275	-9.06267	-5.63645	-5.88374	-4.88099	-8.06267	-5.33832	-4.99738	-5.38586	-6.0925	-9.06267	-5.722	-5.26407	-2.83062	-3.9654	-5.90462	-4.59226	-1.60493	-4.93214	-1.76257	-2.35395	-2.34729	-2.5594
hsa-miR-193a-5p	Increased	-4.12288	-3.37155	-4.4399	-4.61233	-4.31943	-3.05608	-5.68942	-4.41979	-6.5804	-4.94099	-4.37933	-4.05499	-3.9996	-3.80919	-3.78583	-6.16581	-4.59867	-3.63074	-2.88729	-3.4554	-4.50795	-3.31226	-0.984929	-3.87214	-1.30924	-0.580619	-0.617286	-0.352738
hsa-miR-193b-3p	Increased	-0.152881	-0.228214	-0.233238	-0.0123294	0.113905	-0.606079	-1.9872	-0.913119	-0.500405	-0.875433	-0.852667	-1.06165	-0.686266	-0.282524	-0.289167	-1.63081	-0.325333	-1.32074	1.53605	1.4246	-1.07462	1.0344	3.8884	0.0778571	2.24076	2.23605	3.09938	1.4406
hsa-miR-194-3p	Increased	-10.5699	-7.7771	-10.5699	-10.5699	-10.5699	-5.60941	-10.5699	-10.5699	-10.5699	-10.5699	-7.50267	-10.5699	-10.5699	-8.36919	-10.5699	-10.5699	-10.5699	-10.5699	-8.20173	-7.2254	-7.87017	-8.45226	-6.12048	-9.56992	-6.14702	-6.72062	-4.90173	-5.3994
hsa-miR-194-5p	Increased	-3.31288	-4.74155	-3.4199	-3.719	-4.84276	-2.36608	-3.4872	-4.36312	-2.77374	-2.9121	-4.45267	-3.51499	-4.76293	-4.26919	-3.39583	-3.97081	-4.02867	-3.22407	-0.520619	-2.03874	-2.78795	-1.2456	2.07174	-1.72214	1.17743	1.03271	0.779381	0.390595
hsa-miR-195-5p	Decreased	-1.14955	-0.771548	-1.44324	-1.88566	0.0605714	-1.80941	-2.39387	-0.503119	-0.827071	-2.34877	-1.11267	-1.74165	-1.9996	0.0441429	-0.0258333	-1.98414	-1.412	-1.61074	-2.28395	-1.84874	-2.63129	-2.26893	-3.44826	-2.67214	-3.01257	-2.49729	-2.47729	-2.3094
hsa-miR-1972	Increased	-9.46173	-9.46173	-9.46173	-9.46173	-9.46173	-9.46173	-9.46173	-9.46173	-6.44152	-9.46173	-9.46173	-9.46173	-9.46173	-9.46173	-9.46173	-9.46173	-6.48644	-9.46173	-8.46173	-6.28207	-8.07017	-8.33226	-7.51048	-7.83992	-6.03368	-6.86062	-6.01506	-5.6494
hsa-miR-199b-5p	Decreased	-3.91344	-2.90155	-2.27324	-5.48455	-3.6261	-4.35608	-3.2672	-1.55645	-1.51374	-4.36765	-1.56267	-2.80165	-2.85627	-2.57919	-0.9425	-3.03081	-4.94867	-3.79074	-5.35395	-5.0254	-5.48129	-6.0656	-7.07826	-4.19214	-6.7259	-6.42395	-6.78062	-5.82607
hsa-miR-19a-3p	Decreased	5.12712	5.70845	5.12343	5.01767	4.6239	4.60059	4.83947	5.06688	5.08626	3.86123	5.434	4.47835	5.40707	4.69081	4.2875	5.30586	4.18467	5.1126	3.88605	3.85793	3.38538	3.57107	3.8584	3.41786	3.59743	3.73938	2.88938	3.51726
hsa-miR-19b-3p	Decreased	5.79712	6.66179	6.12676	4.86434	5.2439	5.36059	5.46947	5.98355	5.81626	5.0079	6.174	5.02835	5.73373	5.62748	5.01083	6.04252	4.608	5.76926	4.52938	4.72793	4.06205	4.14107	4.6984	4.45786	4.4341	4.63271	3.86605	3.95726
hsa-miR-200c-3p	Decreased	-4.54177	-5.49155	-4.76324	-3.84455	-4.98276	-3.97275	-3.97942	-5.85812	-5.45707	-3.84765	-5.996	-8.46062	-4.57071	-5.72752	-5.07583	-4.80248	-4.65867	-5.1424	-7.46062	-6.5254	-6.13795	-7.01226	-6.26826	-6.22214	-6.2359	-6.90395	-6.17729	-6.60607
hsa-miR-205-5p	Decreased	-1.44621	-2.99821	-2.44657	-1.34566	-1.46943	-0.486079	-0.830532	-2.42312	-1.88707	-1.7821	-1.576	0.511679	-1.89293	-2.85252	-2.74583	-1.49748	0.458	-0.0874048	-7.81729	-6.9054	-6.30462	-6.1756	-5.85826	-5.72881	-5.4259	-5.80062	-2.84395	-4.29607
hsa-miR-206	Decreased	-2.01955	-0.961548	2.44343	1.821	0.867238	-0.602746	-0.977198	-1.34645	2.54293	-4.97765	-0.462667	-1.83165	-0.549599	-0.75919	1.77417	-0.82081	-0.128667	0.789262	-4.48729	-4.1754	-2.73795	-1.9556	-4.5716	0.587857	-2.75257	-6.27729	-7.93062	-6.23274
hsa-miR-20a-5p	Decreased	4.49379	5.19512	4.66676	3.481	4.09057	3.74725	4.38947	4.70688	4.6596	3.86123	5.01067	3.95835	4.6904	4.45081	3.68417	4.87252	3.908	4.6026	2.88938	3.3846	2.27538	2.55107	2.89174	2.78786	2.03076	1.96271	1.67271	1.72726
hsa-miR-210	Decreased	-0.556214	0.128452	-0.399905	-0.218996	-0.286095	0.483921	-0.337198	-0.273119	-0.413738	0.207901	0.300667	0.555012	-0.112933	-0.71919	-0.309167	-0.237476	0.0213333	0.795929	-1.02062	-0.912071	-1.48129	-2.1156	-1.15826	-0.70881	0.160762	-0.287286	0.156048	0.733929
hsa-miR-2113	Increased	-11.6117	-11.6117	-11.6117	-11.6117	-11.6117	-11.6117	-11.6117	-11.6117	-11.6117	-11.6117	-11.6117	-11.6117	-11.6117	-11.6117	-11.6117	-11.6117	-11.6117	-11.6117	-10.6117	-9.75652	-11.6117	-11.6117	-10.3344	-9.33548	-8.73368	-10.5073	-9.29506	-8.5194
hsa-miR-212-3p	Increased	-5.32177	-7.40377	-8.40377	-8.40377	-8.40377	-8.40377	-8.40377	-8.40377	-8.40377	-8.40377	-8.40377	-8.40377	-8.40377	-7.23586	-8.40377	-8.40377	-8.40377	-8.40377	-5.41729	-5.50207	-3.94129	-5.5556	-4.15493	-4.02881	-6.98257	-6.28062	-5.69729	-5.95274
hsa-miR-212-5p	Increased	-12.196	-12.196	-12.196	-12.196	-12.196	-12.196	-12.196	-12.196	-12.196	-12.196	-12.196	-12.196	-12.196	-12.196	-12.196	-12.196	-12.196	-12.196	-10.4528	-9.99652	-12.196	-9.37782	-11.196	-12.196	-10.9392	-10.0673	-10.9517	-9.31218
hsa-miR-21-3p	Increased	-5.13177	-5.89155	-5.88324	-5.30955	-6.33498	-5.42275	-7.74586	-5.97312	-6.09152	-7.74586	-6.33767	-7.74586	-5.58071	-6.74586	-5.59083	-5.67748	-5.46478	-5.04907	-2.71395	-3.4454	-2.26795	-2.40226	-2.63826	-2.62214	-1.9559	-1.67395	-1.65062	-1.3094
hsa-miR-214-5p	Decreased	-4.73177	-4.00155	-4.41657	-3.20455	-4.21721	-3.67608	-4.00831	-3.87756	-5.00485	-3.79432	-3.88378	-4.41221	-4.79071	-3.93586	-3.20694	-4.47081	-3.86478	-3.34574	-5.57506	-5.05207	-5.00017	-5.69893	-6.16715	-5.33659	-5.43702	-3.72395	-3.70506	-4.50274
hsa-miR-215	Increased	-0.509548	-1.19155	-1.09324	-2.14233	-1.03276	-0.226079	-1.2272	-2.01645	-0.370405	-1.05877	-1.84267	-2.06165	-1.63627	-1.29919	-1.71917	-1.33081	-1.622	-1.4674	1.89605	1.03793	-1.43462	1.1144	4.1084	0.37119	2.2541	2.55938	1.88605	0.913929
hsa-miR-21-5p	Increased	4.33379	4.12512	3.78676	4.53767	4.85057	4.40392	4.1328	3.92688	3.63293	4.15123	4.17067	4.36168	3.71373	4.07081	4.65083	4.17252	4.02133	4.32926	6.26271	6.1746	7.36538	7.16774	6.7784	7.24119	6.57743	6.96271	6.73271	7.57393
hsa-miR-222-3p	Increased	1.34379	1.32179	1.33343	0.764337	1.2939	1.44059	1.50947	1.20355	0.969595	1.31123	1.164	1.83835	1.06373	1.21414	0.984167	1.23252	0.711333	1.6626	2.71271	2.03793	2.84205	1.8944	2.1884	2.58786	2.9741	3.11271	3.46605	4.2906
hsa-miR-222-5p	Increased	-11.9327	-11.9327	-11.9327	-11.9327	-11.9327	-11.9327	-11.9327	-11.9327	-11.9327	-11.9327	-11.9327	-11.9327	-11.9327	-11.9327	-11.9327	-11.9327	-11.9327	-11.9327	-10.4317	-9.09318	-11.9327	-9.55615	-10.9327	-9.64714	-10.7237	-10.114	-9.45673	-9.17052
hsa-miR-223-3p	Decreased	6.60379	6.02845	6.57676	7.56767	6.17724	6.25392	7.27947	6.31021	6.50626	7.67123	5.96733	6.54835	7.23373	6.42081	6.82417	7.52252	6.85133	6.3426	6.24605	7.08793	6.39205	6.8844	5.4484	6.20119	5.2041	5.30938	4.95271	4.85726
hsa-miR-22-3p	Increased	2.27712	2.56845	2.44343	1.57767	2.12057	2.06725	1.92613	2.29021	1.78293	1.84457	1.59733	2.13168	2.34373	2.25748	1.97083	1.49586	2.10467	1.91926	4.13271	3.37126	3.54871	3.83774	5.27174	3.84786	5.7741	5.50938	5.23271	5.53393
hsa-miR-22-5p	Increased	-0.969548	-0.888214	-0.949905	-0.582329	-0.876095	0.0539206	-0.633865	-0.789786	-1.3104	-1.10543	-1.166	-0.401655	-0.756266	-0.75919	-0.615833	-1.74748	-0.625333	-0.517405	0.822714	0.481262	1.21538	1.10107	1.70174	1.64786	1.6641	1.33605	1.47938	2.25726
hsa-miR-23b-3p	Decreased	1.71379	1.49845	1.89343	2.541	1.7139	2.27059	2.22947	1.80688	1.78626	2.51123	1.49067	2.36168	1.55373	1.58748	2.14083	1.76586	2.12467	2.10926	1.37271	1.51126	2.18205	1.8944	1.56507	1.91119	0.664095	1.10605	0.732714	0.757262
hsa-miR-24-3p	Increased	3.30379	3.40512	3.23343	3.92767	3.39724	3.91059	3.3628	3.47688	3.36293	3.90457	3.25733	3.97835	2.95373	3.40081	3.6875	3.54586	3.87133	4.02926	3.59271	4.41126	4.24871	4.50107	4.6684	4.42786	3.68743	3.72271	4.95938	4.0406
hsa-miR-26a-1-3p	Increased	-10.3778	-10.3778	-10.3778	-10.3778	-10.3778	-10.3778	-10.3778	-6.62645	-10.3778	-10.3778	-10.3778	-10.3778	-10.3778	-10.3778	-10.3778	-10.3778	-10.3778	-10.3778	-8.12173	-9.30485	-10.3778	-9.37782	-7.31382	-8.90048	-8.60035	-8.03395	-7.7584	-8.01218
hsa-miR-27a-3p	Decreased	0.213786	0.291786	0.626762	-0.135663	0.110571	-0.00274603	0.689468	0.563548	0.129595	0.701234	-0.396	-0.144988	0.233734	0.80081	0.7275	0.19919	0.238	-0.360738	0.0860476	0.237929	1.08538	0.694405	0.0784048	0.85119	-0.375905	-0.303952	-1.21729	-1.81274
hsa-miR-27a-5p	Increased	-8.3821	-7.3821	-8.3821	-4.90566	-6.01498	-4.92275	-8.3821	-8.3821	-8.3821	-3.99432	-8.3821	-8.3821	-6.31404	-7.06252	-5.01583	-5.75081	-6.57644	-8.3821	-4.5084	-5.09874	-4.70017	-5.21893	-5.38382	-4.68659	-3.83702	-2.98062	-3.82173	-3.73274
hsa-miR-27b-3p	Decreased	1.44712	2.20845	2.15676	2.49434	1.80057	2.30725	1.72613	1.77688	1.9096	2.04457	1.15067	1.75168	1.20707	1.74081	1.91083	1.67252	1.92133	1.61593	1.13605	1.11126	1.58538	1.8844	2.28174	1.54786	0.807429	1.26938	0.482714	0.290595
hsa-miR-27b-5p	Increased	-11.0465	-11.0465	-11.0465	-11.0465	-11.0465	-11.0465	-11.0465	-7.49645	-11.0465	-11.0465	-11.0465	-11.0465	-11.0465	-11.0465	-11.0465	-11.0465	-11.0465	-5.89407	-9.21173	-10.0465	-8.70017	-9.07893	-8.57048	-11.0465	-8.06368	-7.46062	-5.81506	-7.3594
hsa-miR-28-3p	Increased	-3.4651	-3.50155	-3.72102	-3.399	-3.70054	-3.70719	-3.86498	-4.10423	-3.03152	-3.19877	-4.09378	-3.57054	-4.12293	-3.52586	-2.96361	-2.92081	-4.262	-4.52852	-3.33506	-3.05207	-2.76017	-2.52893	-2.72715	-2.41659	-3.33368	-2.62395	-2.4484	-2.4194
hsa-miR-296-5p	Decreased	-1.01288	-0.134881	-1.12324	-1.58566	-0.746095	-1.48275	-0.873865	-0.286452	-0.870405	-2.18877	-0.616	-1.71165	-0.996266	-0.68919	-1.75583	-0.98081	-1.202	-1.1974	-2.05395	-1.36874	-2.62795	-1.83893	-2.2516	-1.36881	-2.65257	-3.16729	-2.92395	-2.2494
hsa-miR-29a-3p	Increased	1.57712	1.24845	1.02676	1.46434	2.24724	1.44059	0.199468	1.11688	0.492929	0.854567	0.284	1.42501	0.787067	1.82081	0.7975	0.292524	1.38133	0.939262	2.73938	2.20126	2.94205	3.14774	3.7184	2.57119	4.2241	3.56271	3.85271	3.74393
hsa-miR-29b-3p	Increased	-0.479548	0.128452	-1.19657	-0.438996	-0.366095	-1.09608	-1.19387	-0.899786	-1.15707	-1.0421	-0.979333	-1.31832	-0.512933	-0.0591905	-1.51583	-0.714143	-1.41533	-1.2774	0.469381	0.231262	1.24205	1.4944	0.688405	1.04786	-0.245905	-0.213952	-0.510619	-1.25274
hsa-miR-29c-3p	Increased	2.52712	2.33179	2.0301	2.22434	2.49057	2.17725	1.5928	2.07355	1.40626	1.58457	1.42067	-0.214988	2.32373	2.49748	1.43417	1.59919	1.58133	1.55926	3.45938	2.8046	4.30871	4.21774	4.2584	4.05119	4.44743	3.62605	4.09271	3.71726
hsa-miR-301a-3p	Decreased	-1.09955	-1.07155	-1.4099	-1.139	-1.54276	-1.53275	-0.893865	-1.19312	-1.3404	-1.7121	-0.976	-1.18165	-1.34293	-1.54586	-1.5125	-0.49081	-0.905333	-1.2074	-2.55062	-1.64207	-3.55795	-2.52226	-3.28826	-2.18881	-4.0359	-3.93062	-4.16395	-4.3894
hsa-miR-30a-5p	Increased	-1.66621	-0.554881	-1.2199	-1.169	-1.1161	-0.866079	-1.96387	-1.35645	-1.5004	-1.65543	-1.88933	-1.69832	-1.46627	-0.81919	-1.79917	-1.44414	-1.582	-1.13407	-0.650619	-0.802071	-0.344619	-0.462262	0.341738	-0.942143	-0.445905	0.602714	-0.0572857	-0.0694048
hsa-miR-30c-2-3p	Increased	-6.50177	-7.29377	-9.14826	-9.14826	-9.14826	-9.14826	-9.14826	-6.60312	-9.14826	-9.14826	-9.14826	-9.14826	-9.14826	-6.88919	-9.14826	-9.14826	-9.14826	-9.14826	-7.67062	-7.07985	-7.82851	-7.95615	-8.14826	-7.57881	-6.5559	-5.33062	-6.86062	-7.87274
hsa-miR-30c-5p	Increased	-0.402881	-0.841548	-0.986571	-0.028996	-0.779429	-0.139413	-0.0871984	-0.373119	-0.600405	-0.218766	-0.432667	-0.834988	-0.619599	-0.195857	-0.9525	-0.33081	-0.238667	-0.754071	0.789381	1.3346	0.662048	0.611071	1.00174	-0.0288095	0.537429	0.819381	0.569381	0.320595
hsa-miR-30e-3p	Increased	-3.58621	-3.63821	-3.70657	-2.999	-3.68943	-4.00941	-3.65109	-3.49312	-3.89707	-4.76599	-4.22267	-4.62499	-3.9696	-2.66252	-3.3225	-4.13081	-3.71478	-3.7874	-2.83395	-2.86207	-2.75462	-2.93226	-2.5216	-3.24881	-3.6059	-3.01062	-3.33062	-3.38274
hsa-miR-320a	Increased	1.32712	1.87179	1.8401	0.377671	1.2039	1.66725	1.27613	1.71355	1.6896	0.827901	1.234	1.04168	1.17373	1.69414	1.30417	1.04919	0.748	1.3926	1.96938	1.8346	1.72205	1.4444	3.3584	1.60786	3.9341	3.95605	4.96605	4.37726
hsa-miR-320b	Increased	-1.17177	-0.344881	-0.637683	-1.75566	-1.14721	-0.953857	-1.15164	-1.00423	-1.01485	-1.37877	-1.19378	-0.960544	-1.2896	-0.792524	-1.27694	-1.96081	-1.762	-0.808516	-1.07173	-0.805405	-0.963508	-1.1056	0.766183	-0.939921	1.18298	0.869381	2.33494	1.6906
hsa-miR-320c	Increased	-2.26177	-1.17821	-1.52102	-2.86233	-2.23721	-2.15386	-2.35164	-1.60423	-1.68485	-2.79543	-2.31711	-2.13721	-2.27627	-1.86586	-2.37694	-2.29748	-2.55867	-2.28518	-1.9384	-1.6554	-1.72684	-2.03893	0.119516	-1.85659	0.499651	0.136048	1.7116	0.820595
hsa-miR-320d	Increased	-1.20177	-1.59155	-1.01768	-3.12566	-1.41721	-1.04386	-1.77831	-1.92423	-1.06818	-2.26877	-1.51711	-0.950544	-1.76293	-1.73252	-1.59694	-2.18748	-1.55533	-0.928516	-0.86173	-1.70207	-0.856841	-2.25226	0.822849	-0.893254	1.42298	0.0627143	2.4216	2.00726
hsa-miR-323a-5p	Increased	-11.5472	-11.5472	-11.5472	-11.5472	-11.5472	-11.5472	-11.5472	-11.5472	-11.5472	-11.5472	-11.5472	-11.5472	-11.5472	-11.5472	-11.5472	-11.5472	-11.5472	-11.5472	-11.5472	-8.90318	-11.5472	-11.5472	-11.5472	-11.5472	-10.4859	-11.5472	-9.86173	-10.5472
hsa-miR-323b-5p	Increased	-11.7128	-11.7128	-11.7128	-11.7128	-11.7128	-11.7128	-11.7128	-11.7128	-11.7128	-11.7128	-11.7128	-11.7128	-11.7128	-11.7128	-11.7128	-11.7128	-11.7128	-11.7128	-10.7128	-9.50652	-11.7128	-9.63448	-11.7128	-11.7128	-10.0537	-8.17729	-8.6584	-9.61274
hsa-miR-32-5p	Decreased	1.45045	1.24512	0.880095	0.577671	1.0839	1.00392	0.839468	1.22355	0.642929	0.524567	1.27067	0.781679	1.69707	1.00748	-0.0291667	1.13919	1.21133	0.965929	0.669381	0.0945952	0.322048	0.287738	0.475071	0.697857	0.354095	-0.040619	-1.23062	-0.499405
hsa-miR-326	Increased	-3.10955	-5.62155	-4.20324	-2.229	-3.03943	-3.41608	-3.62053	-5.20979	-4.1804	-4.72265	-4.846	-2.88832	-3.18293	-3.79919	-3.85917	-3.58081	-3.08533	-3.2874	-1.49729	-1.04207	-0.757952	-0.875595	-0.638262	0.127857	-3.1759	-3.54062	-2.94729	-2.2694
hsa-miR-328	Increased	-4.05621	-5.05488	-4.07324	-4.27122	-3.7161	-3.70941	-3.48942	-5.40312	-4.01374	-3.07265	-3.886	-3.59721	-4.9796	-3.82586	-4.3025	-4.61414	-4.48867	-3.50407	-3.37062	-3.57207	-2.66795	-3.53893	-2.08826	-2.62214	-3.35257	-4.08062	-2.86062	-3.98607
hsa-miR-329	Decreased	-4.53621	-5.87155	-4.15324	-3.459	-4.22943	-3.62941	-3.93053	-4.99979	-4.66374	-3.0721	-4.686	-4.58165	-4.63293	-6.47252	-4.08917	-3.37748	-4.58533	-4.54407	-7.06062	-6.5254	-6.12795	-6.09226	-7.21826	-7.87214	-6.90257	-6.36395	-6.23729	-6.2294
hsa-miR-330-5p	Increased	-12.7427	-12.7427	-12.7427	-12.7427	-12.7427	-12.7427	-12.7427	-12.7427	-12.7427	-12.7427	-12.7427	-12.7427	-12.7427	-12.7427	-12.7427	-12.7427	-12.7427	-12.7427	-10.2117	-9.15652	-8.51017	-12.7427	-11.7427	-12.7427	-9.92035	-10.6923	-10.2051	-12.7427
hsa-miR-337-3p	Decreased	-5.27177	-4.36488	-2.72657	-2.45455	-4.2161	-3.40275	-3.79053	-4.56645	-3.34707	-3.46765	-3.51267	-2.09832	-3.33738	-3.98586	-3.16917	-3.52081	-2.24533	-2.9274	-4.72062	-4.82874	-4.00129	-4.5956	-5.5616	-5.93881	-5.29257	-4.51729	-5.09062	-4.43274
hsa-miR-338-5p	Increased	-11.8317	-11.8317	-11.8317	-11.8317	-11.8317	-11.8317	-11.8317	-11.8317	-11.8317	-11.8317	-11.8317	-11.8317	-11.8317	-11.8317	-11.8317	-11.8317	-11.8317	-11.8317	-10.8317	-9.72652	-8.46684	-10.3462	-10.7038	-9.91881	-10.117	-10.4106	-9.54506	-9.65885
hsa-miR-33a-5p	Decreased	-3.28955	-2.69821	-2.69657	-2.189	-2.27276	-3.05275	-2.53387	-2.38979	-3.80707	-1.65877	-3.436	-3.08165	-1.48293	-1.97586	-2.94917	-2.14748	-2.272	-3.0174	-3.03062	-2.6554	-3.07795	-2.45893	-2.92826	-3.59214	-3.98924	-3.41395	-5.67062	-5.29274
hsa-miR-33b-3p	Increased	-10.0088	-10.0088	-10.0088	-10.0088	-10.0088	-10.0088	-10.0088	-10.0088	-10.0088	-10.0088	-10.0088	-10.0088	-10.0088	-10.0088	-10.0088	-10.0088	-10.0088	-10.0088	-8.94951	-8.85985	-10.0088	-8.62448	-8.43715	-9.00881	-8.53702	-8.08395	-7.3384	-8.15274
hsa-miR-342-3p	Increased	-0.052881	0.0417857	-1.34324	-1.179	1.4939	0.337254	-1.14053	-0.063119	-1.45374	-1.10543	-0.342667	-0.0116548	-2.43293	0.69081	-1.02583	-0.75081	-1.21867	-0.527405	0.439381	1.21793	1.83538	1.63107	1.4484	1.98119	-0.0325714	0.0727143	1.42938	0.753929
hsa-miR-346	Decreased	-3.84344	-5.03488	-3.20324	-4.18455	-3.98276	-2.79941	-2.90053	-7.30812	-3.48374	-1.3921	-4.73267	-3.68832	-2.99627	-7.28586	-3.00917	-3.78414	-3.102	-3.34074	-8.35729	-8.88485	-7.16462	-7.32893	-8.29493	-6.50881	-8.7959	-8.53395	-8.30729	-7.49607
hsa-miR-34a-5p	Increased	-2.03621	-2.89488	-2.3099	-2.52233	-2.33276	-1.10275	-1.32053	-1.73979	-2.63707	-0.232099	-2.59933	-1.03165	-0.682933	-1.25919	-1.89917	-2.68081	-1.79533	-2.95074	-0.983952	-1.5854	-0.241286	-0.832262	-0.951595	-0.13881	-0.999238	-0.940619	-0.493952	-0.279405
hsa-miR-34b-5p	Increased	-11.717	-11.717	-11.717	-11.717	-6.80832	-11.717	-11.717	-11.717	-11.717	-11.717	-11.717	-11.717	-11.717	-7.60586	-11.717	-11.717	-11.717	-11.717	-9.33951	-7.90485	-7.28017	-5.08893	-8.80382	-6.92992	-10.717	-9.63729	-11.717	-10.5038
hsa-miR-34c-5p	Increased	-12.7117	-12.7117	-12.7117	-12.7117	-12.7117	-12.7117	-12.7117	-12.7117	-12.7117	-5.17099	-5.69933	-12.7117	-12.7117	-12.7117	-12.7117	-12.7117	-12.7117	-12.7117	-7.97395	-12.7117	-5.88795	-3.7556	-10.2794	-5.53881	-10.6426	-9.84395	-11.7117	-8.08385
hsa-miR-362-3p	Increased	-2.4951	-2.37488	-2.02435	-1.579	-2.07721	-1.90719	-2.09164	-2.63423	-2.24485	-1.83543	-2.60378	-1.86388	-1.80627	-2.37252	-2.16028	-3.08081	-2.89867	-3.02185	-0.52173	-0.332071	1.59649	1.11107	0.426183	1.39008	-0.580349	-0.653952	-1.67506	-1.31274
hsa-miR-365b-5p	Increased	-10.2762	-10.2762	-10.2762	-10.2762	-6.35498	-10.2762	-10.2762	-10.2762	-10.2762	-10.2762	-10.2762	-10.2762	-10.2762	-10.2762	-10.2762	-10.2762	-10.2762	-10.2762	-8.20451	-8.35652	-8.79017	-9.27615	-8.97937	-10.2762	-7.65368	-6.67062	-6.4984	-6.60274
hsa-miR-374a-5p	Decreased	-3.14621	-3.72821	-3.9399	-2.54566	-3.72943	-4.25941	-3.25387	-2.72979	-2.7204	-3.54877	-2.626	-3.13165	-3.1296	-3.41586	-3.4925	-2.59748	-2.94867	-2.75074	-4.08729	-3.65207	-3.31795	-3.40226	-4.31493	-3.78214	-4.00257	-4.69395	-4.49729	-4.47274
hsa-miR-376a-5p	Increased	-11.5105	-11.5105	-11.5105	-11.5105	-11.5105	-11.5105	-11.5105	-11.5105	-11.5105	-11.5105	-11.5105	-11.5105	-11.5105	-11.5105	-11.5105	-11.5105	-11.5105	-11.5105	-8.63506	-10.2265	-9.02017	-9.92948	-10.5105	-11.5105	-8.83368	-8.59395	-9.6084	-9.8394
hsa-miR-378a-3p	Increased	0.890452	1.33512	2.68343	1.59767	1.3839	1.09392	0.486135	0.453548	2.1396	0.0712341	0.757333	0.225012	1.0004	0.517476	1.34083	0.672524	0.501333	0.909262	2.48938	1.67793	2.25871	2.7444	4.3984	2.93119	3.81743	3.51271	3.64938	3.10726
hsa-miR-383	Increased	-11.6459	-11.6459	-11.6459	-11.6459	-11.6459	-11.6459	-11.6459	-11.6459	-11.6459	-11.6459	-11.6459	-11.6459	-11.6459	-11.6459	-11.6459	-11.6459	-11.6459	-11.6459	-11.6459	-11.6459	-11.6459	-8.36448	-10.0294	-11.6459	-10.6459	-9.51395	-9.1884	-7.84718
hsa-miR-409-3p	Decreased	-1.34621	-1.30488	-0.806571	0.374337	-0.589429	-0.519413	0.266135	-1.27979	-0.663738	-0.0520992	-0.626	0.0883452	-1.0296	-1.68252	0.414167	0.895857	0.0646667	-0.157405	-2.15062	-1.3454	-2.00129	-1.1856	-2.4016	-1.93881	-2.7359	-2.10062	-2.25395	-2.04607
hsa-miR-409-5p	Decreased	-5.84177	-7.05821	-11.5151	-4.09233	-6.75498	-5.30941	-5.27109	-6.3409	-5.61818	-4.40432	-6.58711	-4.56054	-5.9196	-7.30252	-5.32694	-4.66081	-5.41644	-4.44407	-9.85506	-8.9954	-7.22017	-8.57226	-9.80048	-9.15992	-9.94257	-9.70395	-10.5151	-9.43218
hsa-miR-411-5p	Increased	-4.05177	-5.81821	-3.41324	-3.46122	-6.64943	-4.22275	-5.00609	-6.06312	-3.6404	-4.23432	-4.196	-2.76499	-3.24404	-4.98586	-4.3725	-3.05081	-3.752	-4.6774	-1.39062	-2.5454	-1.78462	-2.61893	-2.8716	-3.14214	-1.78924	-1.54729	-2.19062	-1.9994
hsa-miR-421	Decreased	-4.29288	-4.97155	-5.50324	-4.28455	-4.9061	-8.36924	-4.99053	-4.87979	-4.65818	-4.29265	-4.52267	-4.70221	-3.91627	-6.05586	-4.17583	-4.35081	-4.31311	-3.96407	-6.29062	-5.69874	-5.82795	-5.89893	-6.30826	-6.11214	-7.36924	-6.95395	-6.11395	-6.5794
hsa-miR-423-5p	Increased	1.01712	1.54845	1.08676	0.581004	0.967238	0.597254	0.616135	1.00021	0.779595	0.554567	0.810667	0.818345	1.08373	0.73081	0.150833	0.975857	0.668	0.875929	1.06605	0.881262	1.03205	1.25774	1.71507	1.24119	2.70743	2.44271	2.93605	3.0306
hsa-miR-424-5p	Increased	0.097119	0.251786	-0.193238	0.357671	-1.3961	-0.202746	-0.353865	0.203548	-0.147071	-0.0354325	-1.51933	-1.08832	0.447067	-0.00585714	-1.0525	-0.767476	-0.942	-1.21407	0.996048	0.237929	0.975381	0.774405	-0.308262	-1.07881	1.5441	1.45938	0.522714	0.253929
hsa-miR-431-5p	Decreased	-4.37177	-5.08821	-4.08657	-2.63566	-4.5461	-4.10275	-4.22387	-5.50979	-5.24374	-3.73543	-4.48267	-3.30165	-4.66293	-5.99252	-3.84583	-4.04414	-4.36533	-5.3674	-5.68729	-5.43874	-5.51462	-5.1356	-5.95493	-6.06214	-5.73924	-5.50395	-5.62062	-5.9794
hsa-miR-432-5p	Decreased	-4.3651	-5.84821	-4.4499	-3.60233	-4.78943	-2.94775	-3.8072	-5.32312	-4.02485	-3.74877	-4.62933	-4.32832	-5.00627	-5.98252	-4.2725	-3.47414	-3.60533	-3.37407	-5.44729	-5.55874	-5.17462	-6.08893	-6.2516	-7.00881	-6.0859	-5.66062	-5.76062	-5.99607
hsa-miR-450b-5p	Increased	-11.9262	-11.9262	-11.9262	-11.9262	-11.9262	-11.9262	-11.9262	-11.9262	-11.9262	-11.9262	-11.9262	-11.9262	-11.9262	-11.9262	-11.9262	-11.9262	-11.9262	-11.9262	-10.9262	-11.9262	-9.05017	-11.9262	-11.9262	-9.76881	-11.9262	-10.2223	-8.9284	-9.95218
hsa-miR-451a	Decreased	8.67379	9.78845	9.1501	7.931	8.3139	8.03059	8.34947	9.11021	9.0696	7.98457	9.34733	8.06501	9.04707	8.80081	7.79083	9.13919	8.04133	8.6426	6.61605	7.35126	5.05871	5.3744	4.95174	5.91119	5.2741	4.03271	3.87605	3.56393
hsa-miR-483-5p	Increased	-5.28844	-5.63821	-6.03657	-4.20233	-5.79387	-3.44052	-5.11275	-5.84756	-5.92818	-4.98599	-6.52933	-4.78888	-6.25404	-6.16086	-4.6925	-5.87581	-4.89478	-5.31185	-4.90173	-5.83874	-7.35684	-5.24893	-2.45715	-6.79659	-2.05035	-1.94729	-1.02173	-1.35274
hsa-miR-484	Increased	0.0904524	1.11512	0.123429	0.447671	0.570571	0.087254	0.0894683	0.460214	-0.107071	-0.725433	0.794	-0.218321	-0.0229325	0.29081	-0.4625	0.582524	-0.472	0.282595	0.516048	1.09126	0.642048	1.02774	1.39507	0.817857	1.19076	1.10938	1.77938	1.0706
hsa-miR-485-3p	Decreased	-2.67621	-4.05155	-3.15324	-1.98233	-3.7261	-2.94941	-2.07053	-3.43979	-3.04707	-2.6521	-3.69933	-2.28832	-2.56627	-4.46919	-1.90917	-1.92081	-3.07533	-2.76074	-4.31729	-3.69874	-4.27462	-4.11226	-5.31826	-4.66881	-4.9659	-4.76062	-4.76062	-5.14274
hsa-miR-486-3p	Decreased	-4.70177	-3.83488	-5.00435	-5.44622	-4.89054	-5.18386	-4.26498	-4.3509	-4.97152	-5.02765	-4.13711	-10.4406	-3.7496	-4.89252	-5.0475	-4.67414	-6.07533	-4.03852	-7.09506	-5.9554	-9.05017	-8.07226	-8.68048	-7.46325	-8.73702	-9.44062	-8.7884	-9.19274
hsa-miR-486-5p	Decreased	4.67379	4.93512	4.7001	2.50434	3.73057	3.85392	4.08947	4.40688	4.6996	3.11457	5.13733	3.29501	4.6604	3.97414	3.4775	4.46919	3.13467	4.11593	2.45938	2.86126	0.635381	0.751071	0.755071	1.91119	1.97743	0.486048	1.34938	0.773929
hsa-miR-490-3p	Decreased	0.513786	-1.70155	0.966762	-0.352329	-0.602762	0.693921	0.406135	-1.92645	-0.510405	0.864567	-1.07267	-0.441655	0.953734	-1.78252	1.00083	0.86919	0.518	0.0592619	-3.40062	-3.86207	-2.67462	-3.72893	-5.2116	-3.49214	-5.9859	-5.83062	-5.48729	-3.2294
hsa-miR-491-5p	Decreased	-3.97288	-4.27488	-4.13324	-3.68122	-5.66943	-4.39275	-3.57387	-3.55979	-4.54374	-3.31543	-3.84933	-3.28499	-3.9696	-4.20586	-2.5325	-3.40414	-4.58978	-2.7374	-5.22395	-4.99207	-5.54462	-4.4956	-5.43493	-4.96881	-5.19257	-5.36729	-5.88062	-5.2894
hsa-miR-497-5p	Decreased	-1.20955	-0.564881	-1.2099	-1.609	-0.299429	-0.462746	-1.65053	-0.903119	-1.02374	-2.10543	-1.50933	-0.174988	-2.16627	-0.672524	-0.729167	-1.93414	-1.26533	-0.844071	-1.54395	-1.90207	-2.48462	-2.3456	-2.3416	-2.25881	-0.809238	-1.19729	-0.510619	-0.0760714
hsa-miR-500a-5p	Increased	-8.43919	-6.22377	-5.46324	-4.66788	-8.43919	-8.43919	-8.43919	-8.43919	-6.22485	-4.83432	-6.60933	-8.43919	-8.43919	-7.43919	-5.89917	-8.43919	-6.38644	-8.43919	-4.28062	-5.1754	-4.11129	-4.94226	-5.7816	-5.64214	-4.45257	-3.99062	-4.56062	-4.80607
hsa-miR-501-3p	Increased	-6.05177	-8.37767	-8.37767	-8.37767	-6.73832	-8.37767	-8.37767	-7.35645	-8.37767	-8.37767	-7.37767	-5.84054	-6.19071	-6.60919	-8.37767	-6.63081	-8.37767	-8.37767	-6.19506	-5.5254	-5.52017	-4.91226	-4.50382	-3.96992	-5.97368	-7.10729	-5.65173	-5.29607
hsa-miR-501-5p	Increased	-8.27312	-6.38377	-8.27312	-8.27312	-8.27312	-8.27312	-8.27312	-7.27312	-5.37985	-8.27312	-8.27312	-8.27312	-8.27312	-6.75252	-8.27312	-8.27312	-8.27312	-8.27312	-5.55729	-6.87207	-3.76795	-5.3856	-6.7816	-5.94881	-5.87257	-5.20395	-5.90062	-5.50274
hsa-miR-502-3p	Increased	-4.79177	-4.06155	-3.07768	-3.009	-4.01054	-3.11052	-3.80498	-3.91756	-3.15152	-4.27599	-4.00044	-3.17388	-3.33627	-3.95586	-3.4375	-3.77748	-3.49867	-4.12185	-0.985063	-1.17874	0.359825	-0.0955952	-0.487151	0.166746	-0.997016	-1.14395	-1.24506	-1.14607
hsa-miR-504	Increased	-12.4373	-12.4373	-12.4373	-12.4373	-12.4373	-12.4373	-12.4373	-12.4373	-12.4373	-12.4373	-12.4373	-12.4373	-12.4373	-12.4373	-12.4373	-12.4373	-12.4373	-12.4373	-11.1362	-12.4373	-12.4373	-12.4373	-12.4373	-12.4373	-11.2976	-11.4373	-10.5701	-12.4373
hsa-miR-505-3p	Increased	-2.62621	-4.21488	-3.6299	-3.879	-3.25943	-2.19275	-3.6572	-3.77645	-4.63374	-2.88265	-4.88933	-2.96832	-3.15627	-3.90252	-3.91917	-3.41081	-3.61533	-2.59074	-0.427286	-0.855405	0.608714	-0.0022619	1.1284	0.65119	-0.255905	-0.407286	-1.06729	-0.986071
hsa-miR-511	Increased	-8.98877	-7.98877	-8.98877	-8.98877	-8.98877	-5.47941	-8.98877	-8.98877	-8.98877	-8.98877	-7.776	-8.98877	-6.22404	-7.40086	-8.98877	-8.98877	-6.41644	-8.98877	-4.89506	-4.92207	-2.69684	-3.3656	-3.72048	-2.90659	-5.93035	-5.74729	-5.3484	-6.14274
hsa-miR-516b-5p	Increased	-11.5795	-11.5795	-11.5795	-11.5795	-11.5795	-11.5795	-11.5795	-11.5795	-11.5795	-11.5795	-11.5795	-11.5795	-11.5795	-11.5795	-11.5795	-11.5795	-11.5795	-11.5795	-10.5795	-11.5795	-11.5795	-11.5795	-11.5795	-11.5795	-10.2059	-9.18395	-10.0273	-9.52052
hsa-miR-517a-3p	Increased	-12.7084	-12.7084	-12.7084	-12.7084	-12.7084	-12.7084	-12.7084	-12.7084	-12.7084	-12.7084	-12.7084	-12.7084	-12.7084	-12.7084	-12.7084	-12.7084	-12.7084	-12.7084	-10.4078	-12.7084	-12.7084	-12.7084	-12.7084	-12.7084	-10.8809	-11.084	-11.7084	-12.7084
hsa-miR-517c-3p	Increased	-11.4644	-11.4644	-11.4644	-11.4644	-11.4644	-11.4644	-11.4644	-11.4644	-11.4644	-11.4644	-11.4644	-11.4644	-11.4644	-11.4644	-11.4644	-11.4644	-5.61978	-11.4644	-9.11395	-8.87318	-8.14017	-9.76115	-10.4644	-9.51381	-8.30257	-7.16062	-8.44395	-7.74274
hsa-miR-518c-3p	Increased	-10.5538	-10.5538	-10.5538	-10.5538	-10.5538	-10.5538	-10.5538	-10.5538	-10.5538	-10.5538	-10.5538	-10.5538	-10.5538	-10.5538	-10.5538	-10.5538	-10.5538	-10.5538	-8.86729	-9.01485	-8.56351	-8.02893	-9.44826	-8.69381	-8.5259	-8.22395	-8.73729	-9.55385
hsa-miR-518e-3p	Increased	-11.2328	-11.2328	-11.2328	-11.2328	-11.2328	-11.2328	-11.2328	-11.2328	-11.2328	-11.2328	-11.2328	-11.2328	-11.2328	-11.2328	-11.2328	-11.2328	-11.2328	-11.2328	-10.2328	-11.2328	-11.2328	-8.87782	-11.2328	-11.2328	-9.58924	-9.73062	-9.44395	-8.58385
hsa-miR-518f-3p	Increased	-11.4601	-11.4601	-11.4601	-11.4601	-11.4601	-11.4601	-11.4601	-11.4601	-11.4601	-11.4601	-11.4601	-11.4601	-11.4601	-11.4601	-11.4601	-11.4601	-11.4601	-11.4601	-10.2506	-11.4601	-11.4601	-9.34615	-11.4601	-11.4601	-9.47257	-9.47062	-10.4601	-9.76385
hsa-miR-519e-3p	Increased	-6.02177	-8.8754	-8.8754	-8.8754	-8.8754	-8.8754	-8.8754	-8.8754	-8.8754	-8.8754	-8.8754	-8.8754	-8.8754	-8.8754	-8.8754	-8.8754	-8.8754	-8.8754	-5.54506	-7.8754	-6.80684	-6.75893	-7.33382	-7.48992	-5.83702	-6.97395	-5.28506	-5.73607
hsa-miR-520h	Decreased	-5.1251	-5.81377	-6.0999	-3.229	-6.45332	-4.72108	-4.99498	-7.15812	-6.15818	-4.2321	-7.45711	-5.26388	-5.55404	-7.27586	-4.69694	-4.77748	-6.26867	-5.03074	-10.1045	-8.43207	-7.72351	-8.7456	-11.1105	-8.56714	-11.2237	-10.064	-9.9334	-9.4994
hsa-miR-525-3p	Increased	-11.8751	-11.8751	-11.8751	-11.8751	-11.8751	-11.8751	-11.8751	-11.8751	-11.8751	-11.8751	-11.8751	-11.8751	-11.8751	-11.8751	-11.8751	-11.8751	-11.8751	-11.8751	-9.57506	-11.8751	-7.97017	-7.78782	-9.57604	-8.79548	-9.89757	-9.82729	-10.8751	-9.34385
hsa-miR-532-3p	Increased	-4.03344	-4.06821	-3.20157	-2.96788	-3.84054	-4.24386	-4.70275	-4.5309	-3.78485	-3.51543	-4.34378	-3.38721	-5.02293	-3.31252	-3.4025	-4.23748	-4.58867	-3.85518	-2.17506	-2.27874	-0.860175	-0.782262	-1.55715	-0.613254	-1.72035	-1.69729	-1.76173	-1.53607
hsa-miR-532-5p	Increased	-2.68955	-2.08488	-1.80657	-2.659	-2.63943	-1.68941	-2.17387	-2.07312	-1.5904	-2.06543	-2.03933	-2.00499	-1.9496	-1.96919	-1.90917	-2.31748	-2.95867	-1.9274	-0.293952	-0.388738	1.15871	1.02107	0.0617381	1.18786	-0.615905	-0.127286	-0.780619	-0.719405
hsa-miR-541-5p	Increased	-11.9717	-11.9717	-11.9717	-11.9717	-11.9717	-11.9717	-11.9717	-11.9717	-11.9717	-11.9717	-11.9717	-11.9717	-11.9717	-11.9717	-11.9717	-11.9717	-11.9717	-11.9717	-10.1851	-11.9717	-8.65017	-10.2178	-11.9717	-11.9717	-10.587	-10.1973	-10.9717	-9.92607
hsa-miR-548c-5p	Decreased	-4.2651	-6.56377	-5.60657	-3.96566	-6.93498	-4.78941	-5.59275	-7.5609	-5.54485	-4.7521	-7.536	-5.52554	-4.81071	-6.93252	-6.3575	-4.69081	-12.2976	-4.4974	-11.0295	-7.88874	-8.92517	-7.84226	-11.2205	-9.04548	-11.2976	-10.1106	-11.0984	-10.5222
hsa-miR-551b-3p	Increased	-4.27177	-6.04544	-3.74324	-7.04544	-5.52498	-3.99275	-7.04544	-5.85312	-7.04544	-3.48099	-5.82933	-7.04544	-4.16904	-4.87252	-4.3725	-4.74748	-4.62978	-7.04544	-1.86395	-2.07874	-0.634619	-0.555595	-1.4416	-0.202143	-3.8759	-5.63395	-4.69395	-5.1994
hsa-miR-552	Increased	-11.9905	-11.9905	-11.9905	-11.9905	-11.9905	-11.9905	-11.9905	-11.9905	-11.9905	-11.9905	-11.9905	-11.9905	-11.9905	-11.9905	-11.9905	-11.9905	-11.9905	-11.9905	-10.6945	-9.39874	-11.9905	-11.9905	-10.9905	-11.9905	-8.41702	-10.5706	-9.31506	-8.89274
hsa-miR-571	Increased	-11.8862	-11.8862	-11.8862	-11.8862	-11.8862	-11.8862	-11.8862	-11.8862	-11.8862	-11.8862	-11.8862	-11.8862	-11.8862	-11.8862	-11.8862	-11.8862	-11.8862	-11.8862	-10.8862	-11.8862	-11.8862	-11.8862	-11.8862	-11.8862	-10.2103	-11.8862	-9.90173	-9.46607
hsa-miR-574-3p	Increased	-0.952881	-0.104881	-0.836571	-0.505663	-0.726095	0.077254	-1.07387	-0.499786	-0.473738	-1.16877	-0.596	0.115012	-1.36293	-0.58919	-0.205833	-0.974143	-0.252	0.242595	-0.040619	0.621262	0.438714	1.0144	1.7384	1.41119	-0.509238	-0.450619	0.242714	-0.0727381
hsa-miR-585	Increased	-12.0644	-12.0644	-12.0644	-12.0644	-12.0644	-12.0644	-12.0644	-12.0644	-12.0644	-12.0644	-12.0644	-12.0644	-12.0644	-12.0644	-12.0644	-12.0644	-12.0644	-12.0644	-12.0644	-12.0644	-12.0644	-12.0644	-11.0644	-10.0388	-10.7076	-12.0644	-10.7684	-10.0088
hsa-miR-593-3p	Increased	-12.6927	-12.6927	-12.6927	-12.6927	-12.6927	-12.6927	-12.6927	-12.6927	-12.6927	-12.6927	-12.6927	-12.6927	-12.6927	-12.6927	-12.6927	-12.6927	-12.6927	-12.6927	-12.6927	-8.95318	-12.6927	-10.1345	-11.6927	-12.6927	-9.95702	-10.9156	-10.2117	-9.3194
hsa-miR-601	Increased	-12.6906	-12.6906	-12.6906	-12.6906	-12.6906	-12.6906	-12.6906	-12.6906	-12.6906	-12.6906	-12.6906	-12.6906	-12.6906	-12.6906	-12.6906	-12.6906	-12.6906	-12.6906	-12.6906	-12.6906	-12.6906	-12.6906	-10.2827	-12.6906	-10.167	-11.6906	-9.55173	-10.0072
hsa-miR-602	Increased	-11.934	-11.934	-11.934	-11.934	-11.934	-11.934	-11.934	-11.934	-11.934	-11.934	-11.934	-11.934	-11.934	-11.934	-11.934	-11.934	-11.934	-11.934	-9.84284	-9.15318	-8.95684	-11.934	-10.7144	-11.934	-10.7059	-10.934	-9.97395	-10.0522
hsa-miR-621	Increased	-12.346	-12.346	-12.346	-12.346	-12.346	-12.346	-12.346	-12.346	-12.346	-12.346	-12.346	-12.346	-12.346	-12.346	-12.346	-12.346	-12.346	-12.346	-10.7562	-12.346	-12.346	-12.346	-11.346	-12.346	-10.1003	-10.2206	-9.94173	-10.5622
hsa-miR-623	Increased	-12.7494	-12.7494	-12.7494	-12.7494	-12.7494	-12.7494	-12.7494	-12.7494	-12.7494	-12.7494	-12.7494	-12.7494	-12.7494	-12.7494	-12.7494	-12.7494	-12.7494	-12.7494	-9.21617	-12.7494	-12.7494	-12.7494	-11.7494	-12.7494	-10.0692	-10.854	-10.104	-9.91385
hsa-miR-639	Increased	-12.3973	-12.3973	-12.3973	-12.3973	-12.3973	-12.3973	-12.3973	-12.3973	-12.3973	-12.3973	-12.3973	-12.3973	-12.3973	-12.3973	-12.3973	-12.3973	-12.3973	-12.3973	-10.4484	-10.0032	-12.3973	-12.3973	-11.0938	-12.3973	-9.64702	-11.3973	-9.61173	-9.55607
hsa-miR-643	Increased	-11.9105	-11.9105	-11.9105	-11.9105	-11.9105	-11.9105	-11.9105	-11.9105	-11.9105	-11.9105	-11.9105	-11.9105	-11.9105	-11.9105	-11.9105	-11.9105	-11.9105	-11.9105	-9.47117	-7.97485	-9.08017	-9.56448	-10.9105	-9.39214	-9.17035	-9.55729	-9.27173	-8.0894
hsa-miR-646	Increased	-12.7873	-12.7873	-12.7873	-12.7873	-12.7873	-12.7873	-12.7873	-12.7873	-12.7873	-12.7873	-12.7873	-12.7873	-12.7873	-12.7873	-12.7873	-12.7873	-12.7873	-12.7873	-12.7873	-12.7873	-12.7873	-12.7873	-9.97937	-8.72548	-8.98035	-11.7873	-9.76506	-9.3794
hsa-miR-652-3p	Decreased	0.107119	0.225119	-0.103238	0.0243373	-0.602762	-0.329413	0.542802	-0.033119	0.242929	0.657901	0.627333	0.228345	0.647067	-0.14919	-0.359167	0.782524	0.314667	0.385929	-0.993952	-0.932071	-0.957952	-1.02226	-1.79826	-0.63881	-1.48257	-1.61729	-1.35062	-0.879405
hsa-miR-654-3p	Decreased	-4.70844	-7.06488	-4.63102	-3.91233	-4.77387	-3.69719	-4.32498	-5.5809	-4.66485	-4.7521	-4.98711	-3.63388	-4.89627	-7.43586	-3.88361	-4.18081	-4.02867	-4.66518	-6.4984	-5.86207	-5.68684	-6.23226	-6.36048	-6.39659	-7.38035	-7.09395	-7.25506	-6.8294
hsa-miR-660-5p	Increased	-0.926214	-0.548214	-1.33324	-0.388996	-0.806095	-0.319413	-2.3372	-1.46645	-1.1504	-0.768766	-1.09267	-0.798321	-1.16293	-0.932524	-1.29917	-1.02748	-1.46533	-0.957405	1.24938	1.25793	2.87538	2.53774	1.61174	1.63786	1.54076	1.66271	0.0160476	1.6606
hsa-miR-661	Increased	-11.0255	-11.0255	-11.0255	-11.0255	-11.0255	-11.0255	-11.0255	-11.0255	-11.0255	-11.0255	-11.0255	-11.0255	-11.0255	-11.0255	-11.0255	-11.0255	-11.0255	-11.0255	-9.28173	-8.2354	-11.0255	-11.0255	-9.02382	-10.0255	-7.56368	-9.40395	-6.47506	-6.4794
hsa-miR-663b	Increased	-12.806	-12.806	-12.806	-12.806	-12.806	-12.806	-12.806	-12.806	-12.806	-12.806	-12.806	-12.806	-12.806	-12.806	-12.806	-12.806	-12.806	-12.806	-12.806	-12.806	-12.806	-12.806	-11.806	-12.806	-11.0537	-11.424	-10.0017	-9.80218
hsa-miR-664a-3p	Increased	-5.19844	-6.52155	-7.7509	-5.03788	-5.39721	-5.76275	-5.97942	-6.7509	-5.87152	-7.7509	-6.47378	-5.45721	-5.61238	-5.46586	-5.39361	-5.67414	-5.77978	-5.5374	-5.27506	-4.96207	-4.14684	-4.59226	-4.34382	-4.96659	-5.16035	-4.98395	-4.62173	-5.02607
hsa-miR-708-3p	Decreased	-5.33344	-7.3971	-6.07102	-5.22233	-6.77498	-4.84608	-4.50609	-6.73645	-5.95818	-4.34765	-6.98711	-5.21054	-5.37627	-6.94586	-5.9025	-5.81081	-6.41644	-12.5573	-10.1084	-9.83985	-8.46017	-8.87948	-10.3305	-8.85659	-10.4126	-11.5573	-9.4184	-9.68607
hsa-miR-744-5p	Decreased	-4.85955	-4.68488	-5.0699	-3.56233	-4.40943	-5.18275	-3.9672	-4.36645	-4.76707	-3.45543	-4.38267	-5.16499	-4.10071	-4.46586	-4.73583	-3.84081	-4.13533	-5.0124	-5.33062	-4.3354	-4.93129	-4.0556	-4.60826	-6.09214	-6.43257	-6.95729	-6.41062	-7.13607
hsa-miR-760	Increased	-3.8051	-6.33544	-8.55498	-8.55498	-7.55498	-3.73275	-8.55498	-5.70312	-8.55498	-8.55498	-8.55498	-8.55498	-4.97904	-8.55498	-8.55498	-8.55498	-4.91644	-8.55498	-4.54062	-4.3154	-3.52462	-4.67893	-4.47493	-2.96214	-3.69257	-3.49729	-2.58729	-1.25607
hsa-miR-766-3p	Increased	-12.1894	-12.1894	-12.1894	-12.1894	-12.1894	-12.1894	-12.1894	-12.1894	-12.1894	-12.1894	-12.1894	-12.1894	-12.1894	-12.1894	-12.1894	-12.1894	-12.1894	-12.1894	-12.1894	-12.1894	-12.1894	-12.1894	-11.1894	-12.1894	-9.5359	-10.434	-12.1894	-10.0438
hsa-miR-874	Increased	-3.93288	-3.29155	-3.54657	-3.04233	-2.9961	-2.24941	-4.19609	-3.27979	-4.32707	-3.90765	-4.886	-2.45165	-3.8396	-1.67252	-3.24583	-2.97414	-3.902	-2.8974	-2.87729	-2.54874	-3.30795	-3.17893	-3.74826	-3.29881	-2.00924	-2.22729	-1.95395	-1.56274
hsa-miR-877-5p	Increased	-4.3051	-5.63877	-5.12324	-3.55455	-4.66665	-4.13275	-3.09942	-4.87312	-4.36374	-4.21432	-5.506	-3.59499	-4.51571	-4.53919	-4.16917	-4.22414	-4.48644	-5.31574	-3.33062	-3.09874	-2.54795	-2.8356	-2.94493	-2.52214	-2.85924	-2.60395	-1.46062	-1.95607
hsa-miR-885-5p	Increased	-2.55288	-3.67488	-2.5099	-3.079	-3.59276	-3.25275	-3.26275	-4.85645	-4.1304	-4.14599	-4.79933	-4.54832	-3.78738	-5.25919	-4.06583	-4.41248	-3.88867	-4.24074	-0.0539524	-1.52874	-3.67129	-1.05226	2.29507	-1.82881	2.09743	1.77271	2.18938	1.68726
hsa-miR-92a-1-5p	Increased	-9.09586	-9.09586	-9.09586	-9.09586	-6.42498	-9.09586	-9.09586	-9.09586	-9.09586	-9.09586	-9.09586	-9.09586	-9.09586	-8.09586	-5.07917	-9.09586	-9.09586	-5.0074	-6.03173	-7.94874	-6.47017	-7.39226	-5.32382	-7.08659	-4.41368	-3.97062	-2.9284	-3.7694
hsa-miR-92b-5p	Increased	-12.2409	-12.2409	-12.2409	-12.2409	-12.2409	-12.2409	-12.2409	-12.2409	-12.2409	-12.2409	-12.2409	-12.2409	-12.2409	-12.2409	-12.2409	-12.2409	-12.2409	-12.2409	-10.1817	-12.2409	-12.2409	-9.26448	-9.76271	-9.02548	-11.2409	-10.9373	-10.0684	-8.87607
hsa-miR-933	Increased	-11.9359	-11.9359	-11.9359	-11.9359	-11.9359	-11.9359	-11.9359	-11.9359	-11.9359	-11.9359	-11.9359	-11.9359	-11.9359	-11.9359	-11.9359	-11.9359	-11.9359	-11.9359	-11.9359	-11.9359	-11.9359	-9.66448	-10.8894	-8.44214	-10.9359	-11.9359	-11.9359	-11.9359
hsa-miR-93-3p	Decreased	-2.39177	-2.11155	-2.48102	-2.699	-2.60054	-3.36052	-3.00498	-2.1509	-2.60818	-2.67099	-2.08711	-2.23554	-2.72293	-2.82919	-2.84361	-2.76081	-3.342	-2.37852	-3.43506	-2.63874	-3.68684	-3.37893	-3.20048	-3.48659	-4.69368	-4.47395	-4.20173	-4.3494
hsa-miR-934	Decreased	-5.56288	-6.72155	-5.46324	-5.88455	-6.6561	-4.54775	-4.51053	-7.00645	-5.4804	-3.91877	-6.67933	-6.02721	-4.8096	-7.66586	-4.8475	-3.84414	-5.68867	-5.4974	-9.45395	-9.36874	-8.47129	-8.60226	-10.9916	-9.51214	-11.1526	-10.654	-10.504	-9.57385
hsa-miR-93-5p	Decreased	3.75045	4.35512	3.8001	2.95434	3.2639	2.97392	3.54947	3.97021	3.79293	2.88457	4.14733	3.23501	3.83373	3.65081	3.02417	3.73586	3.04133	3.82926	2.26271	2.8246	2.01205	1.95107	1.98174	2.39119	1.26076	1.06605	1.16605	1.1606
hsa-miR-936	Increased	-12.5659	-12.5659	-12.5659	-12.5659	-12.5659	-12.5659	-12.5659	-12.5659	-12.5659	-12.5659	-12.5659	-12.5659	-12.5659	-12.5659	-12.5659	-12.5659	-12.5659	-12.5659	-12.5659	-12.5659	-12.5659	-12.5659	-11.1927	-12.5659	-11.5659	-12.5659	-11.2184	-10.2622
hsa-miR-937-3p	Increased	-12.216	-12.216	-12.216	-12.216	-12.216	-12.216	-12.216	-12.216	-12.216	-12.216	-12.216	-12.216	-12.216	-12.216	-12.216	-12.216	-12.216	-12.216	-9.13617	-8.65318	-12.216	-12.216	-11.216	-12.216	-10.037	-10.5506	-8.4184	-9.0894
hsa-miR-941	Increased	-12.1523	-12.1523	-12.1523	-12.1523	-12.1523	-12.1523	-12.1523	-12.1523	-12.1523	-12.1523	-12.1523	-12.1523	-12.1523	-12.1523	-12.1523	-12.1523	-12.1523	-12.1523	-12.1523	-12.1523	-8.55017	-12.1523	-11.1294	-12.1523	-9.49257	-11.1523	-9.82506	-9.25607
hsa-miR-95	Decreased	-4.72288	-4.43821	-2.22324	-2.62566	-3.8761	-3.17608	-3.94109	-4.27979	-3.2604	-2.96432	-4.526	-3.32388	-4.7796	-4.50586	-3.56917	-3.42581	-4.94867	-3.17074	-4.81395	-5.49207	-4.36462	-4.9456	-5.3616	-3.39881	-5.23257	-5.28062	-5.45395	-5.5394
hsa-miR-99a-5p	Increased	-2.52288	-1.81488	-1.01324	-2.28233	-1.97943	-1.04941	-2.2072	-1.24312	-0.820405	-2.3221	-1.17933	-1.24499	-2.51293	-0.915857	-0.245833	-3.36748	-1.412	-1.00074	0.369381	-0.262071	1.30205	0.417738	1.03174	1.39786	1.28076	1.10605	0.752714	0.673929
hsa-miR-99b-3p	Increased	-8.89992	-8.89992	-8.89992	-8.89992	-8.89992	-8.89992	-8.89992	-8.89992	-6.53318	-3.98432	-8.89992	-8.89992	-8.89992	-6.94086	-8.89992	-8.89992	-8.89992	-4.75407	-6.82173	-6.06874	-6.93684	-7.77948	-7.43048	-7.89992	-5.54702	-5.90729	-5.31173	-4.51607
hsa-miR-99b-5p	Increased	-3.70621	-3.55155	-2.37657	-2.579	-3.66276	-2.66608	-3.23387	-2.74979	-3.41707	-2.3721	-3.176	-2.87165	-3.9496	-2.31586	-3.76917	-3.33414	-2.962	-2.74407	-1.97729	-2.3154	-2.16129	-3.0256	-3.18826	-3.20881	-1.4559	-1.38729	-0.473952	-0.286071
