# Supplementary material for: Circulating microRNA profiles of Ebola virus infection
Source: Sci Rep. 2016 Apr 21;6:24496. doi: 10.1038/srep24496 (PMC4838880; doi:10.1038/srep24496)
Supplement: Supplementary Table S4 [file srep24496-s4.xls]

## Sheet: Sheet1
Table S4. Ebola infection host miRNA classifier training and testing results.
Training set	Classification method	# miRNAs in classifier	Accuracy with training set (%)	Test set size	Accuracy with test set (%)	True positives (TP)	False positives (FP)	False negatives (FN)	True negatives (TN)	Sensitivity	Specificity	Positive predictive value	Negative predictive value	Area under curve (AUC)	miRNAs selected by classifier
Intramuscularly-injected NHPs	K-nearest neighbors	5	100	43	60.47	18	13	4	8	0.8182	0.381	0.5806	0.6667	0.5996	hsa-miR-146a-5p	hsa-miR-18b-5p	hsa-miR-21-3p	hsa-miR-511-5p	hsa-miR-596
	K-nearest neighbors	7	100		58.14	16	12	6	9	0.7273	0.4286	0.5714	0.6	0.5779	hsa-miR-146a-5p	hsa-miR-18b-5p	hsa-miR-21-3p	hsa-miR-22-3p	hsa-miR-29a-3p	hsa-miR-511-5p	hsa-miR-596
	K-nearest neighbors	9	100		65.11	16	9	6	12	0.7273	0.5714	0.64	0.6667	0.6494	hsa-miR-146a-5p	hsa-miR-18b-5p	hsa-miR-21-3p	hsa-miR-22-3p	hsa-miR-29a-3p	hsa-miR-29c-3p	hsa-miR-432-5p	hsa-miR-511-5p	hsa-miR-596
	Nearest centroid	5	80.65		65.11	15	8	7	13	0.6818	0.619	0.6522	0.3015	0.6504	hsa-miR-146a-5p	hsa-miR-18b-5p	hsa-miR-21-3p	hsa-miR-511-5p	hsa-miR-596
	Nearest centroid	6	80.65		74.41	14	3	8	18	0.6364	0.8571	0.8235	0.6923	0.7468	hsa-miR-146a-5p	hsa-miR-18b-5p	hsa-miR-21-3p	hsa-miR-29a-3p	hsa-miR-511-5p	hsa-miR-596
	Nearest centroid	7	80.65		74.41	14	3	8	18	0.6364	0.8571	0.8235	0.6923	0.7468	hsa-miR-146a-5p	hsa-miR-18b-5p	hsa-miR-21-3p	hsa-miR-22-3p	hsa-miR-29a-3p	hsa-miR-511-5p	hsa-miR-596
	Quadratic discriminant analysis	3	80.65		62.79	15	9	7	12	0.6818	0.5714	0.625	0.6316	0.6266	hsa-miR-146a-5p	hsa-miR-21-3p	hsa-miR-596
	Quadratic discriminant analysis	4	70.97		74.41	11	0	11	21	0.2	1	1	0.6563	0.75	hsa-miR-146a-5p	hsa-miR-21-3p	hsa-miR-511-5p	hsa-miR-596
	Random forest	6	100		62.79	15	9	7	12	0.6818	0.5714	0.625	0.6316	0.6266	hsa-miR-146a-5p	hsa-miR-18b-5p	hsa-miR-21-3p	hsa-miR-29a-3p	hsa-miR-511-5p	hsa-miR-596
	Random forest	9	100		53.49	17	15	5	6	0.7727	0.2857	0.5313	0.5455	0.5292	hsa-miR-146a-5p	hsa-miR-18b-5p	hsa-miR-21-3p	hsa-miR-22-3p	hsa-miR-29a-3p	hsa-miR-29c-3p	hsa-miR-432-5p	hsa-miR-511-5p	hsa-miR-596
	Random forest	10	100		65.11	16	9	6	12	0.7273	0.5714	0.64	0.6667	0.6494	hsa-miR-146a-5p	hsa-miR-18b-5p	hsa-miR-21-3p	hsa-miR-22-3p	hsa-miR-29a-3p	hsa-miR-29c-3p	hsa-miR-337-3p	hsa-miR-432-5p	hsa-miR-511-5p	hsa-miR-596
	Support vector machine	7	80.65		62.79	14	8	8	13	0.6364	0.619	0.6364	0.619	0.6277	hsa-miR-146a-5p	hsa-miR-18b-5p	hsa-miR-21-3p	hsa-miR-22-3p	hsa-miR-29a-3p	hsa-miR-511-5p	hsa-miR-596
	Support vector machine	8	90.32		83.72	17	2	5	19	0.7727	0.9048	0.8947	0.7917	0.8387	hsa-miR-146a-5p	hsa-miR-18b-5p	hsa-miR-21-3p	hsa-miR-22-3p	hsa-miR-29a-3p	hsa-miR-432-5p	hsa-miR-511-5p	hsa-miR-596
	Support vector machine	10	83.87		67.44	15	7	7	14	0.6818	0.6667	0.6818	0.6667	0.6742	hsa-miR-146a-5p	hsa-miR-18b-5p	hsa-miR-21-3p	hsa-miR-22-3p	hsa-miR-29a-3p	hsa-miR-29c-3p	hsa-miR-337-3p	hsa-miR-432-5p	hsa-miR-511-5p	hsa-miR-596
Aerosol-challenged NHPs	K-nearest neighbors	1	100	46	72	14	2	11	19	0.56	0.9048	0.875	0.6333	0.7324	miR-21-3p
	K-nearest neighbors	2	100		50	12	21	2	0	0.92	0	0.5227	0	0.46	miR-21-3p	miR-708-3p
	K-nearest neighbors	3	100		65	12	12	4	9	0.84	0.4286	0.6364	0.6923	0.6343	miR-21-3p	miR-511-5p	miR-708-3p
	Nearest centroid	2	78.57		72	12	0	13	21	0.48	1	1	0.6176	0.74	miR-21-3p	miR-708-3p
	Nearest centroid	9	82.14		NA										hsa-miR-1247-5p	hsa-miR-188-5p	hsa-miR-21-3p	hsa-miR-505-3p	hsa-miR-511-5p	hsa-miR-520h	hsa-miR-548c-5p	hsa-miR-708-3p	hsa-miR-92a-1-5p
	Nearest centroid	10	82.14		NA										hsa-miR-1247-5p	hsa-miR-188-5p	hsa-miR-205-5p	hsa-miR-21-3p	hsa-miR-505-3p	hsa-miR-511-5p	hsa-miR-520h	hsa-miR-548c-5p	hsa-miR-708-3p	hsa-miR-92a-1-5p
	Linear discriminant analysis	3	82.14		65	21	12	4	9	0.84	0.4286	0.6364	0.6923	0.6343	miR-21-3p	miR-511-5p	miR-708-3p
	Quadratic discriminant analysis	8	92.85		NA										hsa-miR-188-5p	hsa-miR-21-3p	hsa-miR-505-3p	hsa-miR-511-5p	hsa-miR-520h	hsa-miR-548c-5p	hsa-miR-708-3p	hsa-miR-92a-1-5p
	Quadratic discriminant analysis	8	92.86		NA										hsa-miR-188-5p	hsa-miR-21-3p	hsa-miR-505-3p	hsa-miR-511-5p	hsa-miR-520h	hsa-miR-548c-5p	hsa-miR-708-3p	hsa-miR-92a-1-5p
	Random forest	1	96.43		72	13	1	12	20	0.52	0.9524	0.9286	0.625	0.7362	miR-21-3p
	Random forest	2	100		52	24	21	1	0	0.96	0	0.5333	0	0.48	miR-21-3p	miR-708-3p
	Random forest	4	100		74	17	4	8	17	0.68	0.8095	0.8095	0.68	0.7445	miR-21-3p	miR-511-5p	miR-708-3p	miR-92a-1-5p
	Support vector machine	3	82.14		74	17	4	8	17	0.68	0.8095	0.8095	0.68	0.7448	miR-21-3p	miR-511-5p	miR-708-3p
	Support vector machine	9	78.57		NA										hsa-miR-1247-5p	hsa-miR-188-5p	hsa-miR-21-3p	hsa-miR-505-3p	hsa-miR-511-5p	hsa-miR-520h	hsa-miR-548c-5p	hsa-miR-708-3p	hsa-miR-92a-1-5p
Human samples	K-nearest neighbors	1	100	59	73	26	7	9	17	0.7429	0.7083	0.7879	0.6538	0.7256	miR-21-5p
	K-nearest neighbors	4	100		NA										hsa-miR-21-5p	hsa-miR-223-5p	hsa-miR-29c-3p	hsa-miR-329-3p
	K-nearest neighbors	6	100		NA										hsa-miR-100-5p	hsa-miR-21-5p	hsa-miR-223-5p	hsa-miR-29c-3p	hsa-miR-329-3p	hsa-miR-885-3p
	Linear discriminant analysis	1	93.33		75	24	4	11	20	0.6857	0.8333	0.8571	0.6452	0.7595	miR-21-5p
	Linear discriminant analysis	9	100		NA										hsa-miR-100-5p	hsa-miR-21-5p	hsa-miR-22-5p	hsa-miR-223-5p	hsa-miR-29c-3p	hsa-miR-329-3p	hsa-miR-34a-5p	hsa-miR-885-3p	mmu-miR-378a-3p
	Linear discriminant analysis	9	100		NA										hsa-miR-100-5p	hsa-miR-21-5p	hsa-miR-22-5p	hsa-miR-223-5p	hsa-miR-29c-3p	hsa-miR-329-3p	hsa-miR-34a-5p	hsa-miR-885-3p	mmu-miR-378a-3p
	Nearest centroid	2	100		75	26	6	9	18	0.7429	0.75	0.8125	0.6667	0.7464	miR-21-5p	miR-29c-3p
	Nearest centroid	5	100		NA										hsa-miR-100-5p	hsa-miR-21-5p	hsa-miR-223-5p	hsa-miR-29c-3p	hsa-miR-329-3p
	Nearest centroid	6	100		NA										hsa-miR-100-5p	hsa-miR-21-5p	hsa-miR-223-5p	hsa-miR-29c-3p	hsa-miR-329-3p	hsa-miR-885-3p
	Random forest	1	100		73	26	7	9	17	0.7429	0.7083	0.7879	0.6538	0.7256	miR-21-5p
	Random forest	2	100		68	29	13	6	11	0.8286	0.4583	0.6905	0.6471	0.6435	miR-21-5p	miR-29c-3p
	Random forest	4	100		NA										hsa-miR-21-5p	hsa-miR-223-5p	hsa-miR-29c-3p	hsa-miR-329-3p
	Support vector machine	1	93.33		75	25	5	10	19	0.7143	0.7917	0.8333	0.6552	0.753	miR-21-5p
	Support vector machine	1	93.33		78	24	2	11	22	0.6857	0.9167	0.9231	0.6667	0.8012	miR-21-5p
	Support vector machine	1	93.33		80	24	1	11	23	0.6857	0.9583	0.96	0.6765	0.822	miR-21-5p
DEFINITIONS
True positives	Known positive samples identified as positive by classifier
False positives	Known positive samples identified as negative by classifier
False negatives	Known negative samples identified as positive by classifier
True negatives	Known negative samples identified as negative by classifier
Sensitivity	Proportion of correctly identified true positives, S=TP/(TP+FN)
Specificity	Proportion of correctly identified true negatives, Sp=TN/(FP+TN)
Positive predictive value	Probability that sample identified as positive is a true positive, PPV=TP/(TP+FP)
Negative predictive value	Probability that sample identified as negative is a true negative, PPN=TN/(FN+TN)
Area under curve	Probability of classifying a given sample correctly, AUC=((TP/(TP+FN)) + (TN/FP+TN))*0.5
NA	No metrics because test set does not contain classifier-specified miRNA (shown in red)
